# Supplementary material for: 4,5-Bis(isopropyl­sulfan­yl)benzene-1,2-dicarbonitrile
Source: Acta Crystallogr Sect E Struct Rep Online. 2010 Mar 13;66(Pt 4):o795. doi: 10.1107/S1600536810008755 (PMC2983823; doi:10.1107/S1600536810008755)
Supplement: Supplementary file 2 [file e-66-0o795-Isup2.hkl]

#
# h,k,l, Fc-squared, Fo-squared, sigma(Fo-squared) and status flag
#
data_I
_shelx_title ' qq in P2(1)/n'
_shelx_refln_list_code          4
_shelx_F_calc_maximum      165.58
_exptl_crystal_F_000       584.00
_reflns_d_resolution_high  0.8410
 
loop_
 _symmetry_equiv_pos_as_xyz
 'x, y, z'
 '-x+1/2, y+1/2, -z+1/2'
 '-x, -y, -z'
 'x-1/2, -y-1/2, z-1/2'
 
_cell_length_a    10.4929
_cell_length_b     9.3613
_cell_length_c    15.4491
_cell_angle_alpha  90.000
_cell_angle_beta   96.467
_cell_angle_gamma  90.000
 
_shelx_F_squared_multiplier     1.000
 
loop_
 _refln_index_h
 _refln_index_k
 _refln_index_l
 _refln_F_squared_calc
 _refln_F_squared_meas
 _refln_F_squared_sigma
 _refln_observed_status
   2   0   0     1453.23     1576.22     20.02 o
   4   0   0     2577.80     2778.41     35.09 o
   6   0   0      834.24      865.55     12.09 o
   8   0   0     1646.50     1522.41     29.96 o
  10   0   0     1516.41     1487.47     30.60 o
  12   0   0       23.66       21.78      3.11 o
   1   1   0       21.99       25.07      0.56 o
   2   1   0    20323.73    17796.63    445.15 o
   3   1   0     2726.57     2845.84     25.47 o
   4   1   0       68.83       63.43      1.05 o
   5   1   0      307.62      333.19      3.70 o
   6   1   0      768.72      733.33      7.39 o
   7   1   0        0.96        1.36      0.51 o
   8   1   0       38.83       36.53      1.48 o
   9   1   0      135.63      139.52      6.00 o
  10   1   0       12.01       12.67      1.60 o
  11   1   0        0.03        0.00      1.73 o
  12   1   0      138.47      145.59      7.42 o
   0   2   0     2107.43     2131.85     38.43 o
   1   2   0        0.27        0.43      0.16 o
   2   2   0      366.93      420.13      4.19 o
   3   2   0      968.86      957.22      9.07 o
   4   2   0        0.25        0.16      0.34 o
   5   2   0      443.62      450.46      6.07 o
   6   2   0      535.48      521.86      6.74 o
   7   2   0        9.41        8.02      1.01 o
   8   2   0        3.31        4.61      0.98 o
   9   2   0      215.59      207.53      5.05 o
  10   2   0        6.91        8.03      1.42 o
  11   2   0      134.38      146.39      4.64 o
  12   2   0       33.31       33.83      2.54 o
   1   3   0       85.06       91.72      1.54 o
   2   3   0      474.11      499.68      5.06 o
   3   3   0     4947.63     4849.99     42.94 o
   4   3   0      234.97      224.29      2.74 o
   5   3   0     1484.98     1470.60     16.41 o
   6   3   0      197.73      193.56      3.71 o
   7   3   0      733.62      685.20      8.75 o
   8   3   0      244.71      245.41      4.34 o
   9   3   0       43.29       40.79      1.83 o
  10   3   0      166.70      169.15      6.32 o
  11   3   0      182.89      191.70      5.43 o
   0   4   0      867.91      889.31     17.48 o
   1   4   0     8675.60     8449.87    107.06 o
   3   4   0     2731.66     2853.84     28.51 o
   4   4   0       50.23       38.23      1.18 o
   5   4   0      303.99      294.90      4.48 o
   6   4   0      184.69      188.05      3.49 o
   7   4   0     2201.98     2126.86     25.35 o
   8   4   0      404.21      415.30      6.35 o
   9   4   0     1010.68     1013.55     12.75 o
  10   4   0       17.53       18.47      2.39 o
  11   4   0      106.79      106.38      4.04 o
   1   5   0      153.42      145.81      4.24 o
   2   5   0      102.30       86.32      1.57 o
   3   5   0       72.57       88.75      1.53 o
   4   5   0      649.20      642.35      8.10 o
   5   5   0      195.77      197.11      3.55 o
   6   5   0        4.65        5.40      0.84 o
   7   5   0      184.39      171.18      3.57 o
   8   5   0      154.46      155.23      3.55 o
   9   5   0       29.11       30.81      1.81 o
  10   5   0        1.39        0.20      0.91 o
  11   5   0      144.58      147.52      8.82 o
   0   6   0      709.94      682.29     14.70 o
   1   6   0      714.65      741.20      9.02 o
   2   6   0       53.53       46.32      1.23 o
   3   6   0        0.37        0.00      0.48 o
   4   6   0       44.47       37.48      2.48 o
   5   6   0      197.88      183.30      3.59 o
   6   6   0       32.51       33.24      1.86 o
   7   6   0       29.37       30.38      1.95 o
   8   6   0       34.04       31.54      1.74 o
   9   6   0       35.73       34.07      1.89 o
  10   6   0      170.12      169.61      4.16 o
   1   7   0       61.05       62.82      1.62 o
   2   7   0     1097.00     1054.12     12.49 o
   3   7   0      254.31      255.99      5.41 o
   4   7   0     1268.88     1189.29     17.46 o
   5   7   0      197.27      202.51      5.60 o
   6   7   0      236.36      250.66      4.65 o
   7   7   0        2.01        3.45      0.95 o
   8   7   0       12.77       13.05      1.44 o
   9   7   0        6.76        6.27      1.25 o
   0   8   0      458.63      445.42      8.68 o
   1   8   0      105.69      113.02      2.44 o
   2   8   0     1043.72     1059.22     12.83 o
   3   8   0       36.36       33.39      4.58 o
   4   8   0        0.89        0.10      0.82 o
   5   8   0       16.03       14.44      2.21 o
   6   8   0      245.49      235.86      5.78 o
   7   8   0       61.90       61.33      2.97 o
   8   8   0      349.46      380.60      8.25 o
   1   9   0       65.40       64.31      1.90 o
   2   9   0       77.20       87.47      4.12 o
   3   9   0        2.41        2.14      0.95 o
   4   9   0       32.54       30.68      2.22 o
   5   9   0       29.99       31.74      2.19 o
   6   9   0        1.04        1.99      1.34 o
   7   9   0        5.74        7.49      2.52 o
   0  10   0       26.88       34.02      3.11 o
   1  10   0       96.36       97.18      5.17 o
   2  10   0       59.56       55.93      2.89 o
   3  10   0       24.20       17.49      1.91 o
   4  10   0       20.15       14.09      1.91 o
   5  10   0        1.33        0.31      1.99 o
   1  11   0       41.23       37.51      3.63 o
 -11   0   1        0.96        0.80      1.70 o
  -9   0   1      404.17      372.36     10.22 o
  -7   0   1      250.90      243.26      4.52 o
  -5   0   1      385.44      397.71      8.82 o
  -3   0   1      125.08      133.91      2.34 o
  -1   0   1     2983.65     3024.46     55.75 o
   1   0   1     7132.59     5695.74    105.25 o
   3   0   1      244.70      263.34      5.40 o
   5   0   1     2258.98     2507.25     31.98 o
   7   0   1       82.02       79.79      2.17 o
   9   0   1       31.15       30.74      2.85 o
  11   0   1       81.65       58.70      4.20 o
 -12   1   1        7.16        7.79      1.57 o
 -11   1   1      223.96      222.96      5.80 o
 -10   1   1      306.89      295.09      6.54 o
  -9   1   1        0.41        0.00      1.00 o
  -8   1   1      427.55      396.80      5.72 o
  -7   1   1        8.75       18.96      1.04 o
  -6   1   1      657.83      689.48      7.03 o
  -5   1   1      673.45      704.92      7.00 o
  -4   1   1      756.82      814.52      7.80 o
  -3   1   1     6173.37     6126.61     54.35 o
  -2   1   1     2488.02     2602.24     26.82 o
  -1   1   1      107.35      102.16      1.69 o
   0   1   1     8711.96     7225.03    437.21 o
   1   1   1       15.89       13.41      0.52 o
   2   1   1      259.59      241.72      3.65 o
   3   1   1      268.41      324.15      3.39 o
   4   1   1       52.84       45.68      1.17 o
   5   1   1        2.91        0.52      0.23 o
   6   1   1      574.85      547.35      5.75 o
   7   1   1      258.88      246.20      4.83 o
   8   1   1     1040.68     1049.37     15.51 o
   9   1   1      353.27      334.03     13.07 o
  10   1   1      281.40      262.01      6.12 o
  11   1   1       44.28       36.04      3.61 o
  12   1   1        2.22        2.62      1.37 o
 -12   2   1       25.35       24.98      2.26 o
 -11   2   1       74.49       70.07      3.22 o
 -10   2   1       20.67       25.78      4.98 o
  -9   2   1       18.68       17.60      1.59 o
  -8   2   1       47.10       44.18      1.67 o
  -7   2   1      540.71      539.94      7.12 o
  -6   2   1     1478.82     1457.97     16.13 o
  -5   2   1     1922.77     1866.39     17.15 o
  -4   2   1     1384.59     1432.46     13.25 o
  -3   2   1      991.30      937.38      8.81 o
  -2   2   1      499.78      498.21      5.68 o
  -1   2   1      162.09      169.45      2.79 o
   0   2   1      160.72      187.84      2.46 o
   1   2   1       34.68       41.28      0.85 o
   2   2   1      112.02      132.43      4.50 o
   3   2   1        0.82        2.45      0.38 o
   4   2   1     1793.07     1746.42     18.60 o
   5   2   1     1231.54     1189.76     13.26 o
   6   2   1     1117.00     1137.37     12.96 o
   7   2   1     1030.30      980.07     11.59 o
   8   2   1        0.43        0.00      0.53 o
   9   2   1       14.97       22.39      4.13 o
  10   2   1        8.56       10.92      1.52 o
  11   2   1      358.66      344.42      7.66 o
  12   2   1      128.62      131.11      4.70 o
 -11   3   1       79.55       78.95      3.86 o
 -10   3   1       21.67       21.40      1.92 o
  -9   3   1       29.28       25.56      1.55 o
  -8   3   1      150.33      153.23      3.29 o
  -7   3   1      520.36      509.01      6.96 o
  -6   3   1      244.80      236.09      4.00 o
  -5   3   1      229.12      244.99      2.98 o
  -4   3   1      548.80      553.28      5.68 o
  -3   3   1     2419.46     2492.51     26.03 o
  -2   3   1     1142.72     1257.34     11.67 o
  -1   3   1     1182.98     1190.01     15.80 o
   0   3   1      344.81      376.91      4.63 o
   1   3   1        7.36        9.21      0.50 o
   2   3   1      184.72      211.73      2.52 o
   3   3   1      297.19      296.06      3.31 o
   4   3   1      410.27      422.36      5.48 o
   5   3   1        5.72        5.95      0.65 o
   6   3   1     1224.73     1159.35     13.34 o
   7   3   1     1635.12     1589.78     17.89 o
   8   3   1       23.14       24.74      2.40 o
   9   3   1      108.88      102.17      2.76 o
  10   3   1       36.62       37.10      2.40 o
  11   3   1       13.26       12.90      1.81 o
 -11   4   1        1.35        1.14      1.26 o
 -10   4   1        0.85        0.00      0.84 o
  -9   4   1      279.38      290.57      5.19 o
  -8   4   1       21.49       21.07      2.78 o
  -7   4   1      742.97      746.95      9.55 o
  -6   4   1      306.58      274.21      4.41 o
  -5   4   1      251.82      244.74      3.92 o
  -4   4   1      155.66      176.33      2.43 o
  -3   4   1        0.97        0.00      0.25 o
  -2   4   1      133.51      127.47      1.88 o
  -1   4   1        1.61        0.21      0.42 o
   1   4   1     1128.46     1216.44     74.94 o
   2   4   1      130.40      164.75      2.58 o
   3   4   1     2220.95     2422.28     22.01 o
   4   4   1      355.18      379.87      4.28 o
   5   4   1       79.08       80.18      2.05 o
   6   4   1       68.83       64.22      1.93 o
   7   4   1        0.47        0.28      1.73 o
   8   4   1      545.59      537.06      8.04 o
   9   4   1       14.93       12.26      1.34 o
  10   4   1       50.07       46.19      2.62 o
  11   4   1       14.29       15.60      1.94 o
 -11   5   1       28.78       35.27      2.59 o
 -10   5   1      219.38      207.83      4.97 o
  -9   5   1      539.41      536.51     10.48 o
  -8   5   1        0.41        1.96      0.85 o
  -7   5   1      306.18      303.85      5.09 o
  -6   5   1       32.39       35.68      1.61 o
  -5   5   1      109.50      126.23      2.72 o
  -4   5   1      684.39      641.68      7.89 o
  -3   5   1      492.85      476.36      5.20 o
  -2   5   1      411.69      377.63      4.57 o
  -1   5   1      755.51      720.61      8.59 o
   0   5   1      594.26      620.31      7.63 o
   1   5   1     2748.91     2809.13     36.08 o
   2   5   1      109.68      118.69      1.86 o
   3   5   1      350.36      381.65      5.08 o
   4   5   1       66.65       55.35      2.08 o
   5   5   1      705.19      719.63      9.09 o
   6   5   1      114.83      107.22      2.68 o
   7   5   1      198.21      197.23      5.25 o
   8   5   1      133.99      134.50      3.29 o
   9   5   1      615.24      640.71      9.14 o
  10   5   1       49.91       51.75      2.30 o
 -10   6   1        6.07        5.82      1.22 o
  -9   6   1       87.43       88.45      2.89 o
  -8   6   1        8.01        6.98      1.13 o
  -7   6   1       68.81       70.11      2.37 o
  -6   6   1      374.10      360.06      5.69 o
  -5   6   1      217.40      215.69      3.92 o
  -4   6   1      853.82      834.89     12.81 o
  -3   6   1      187.15      185.74      3.30 o
  -2   6   1       85.74       73.79      1.81 o
  -1   6   1       77.98       82.00      1.98 o
   0   6   1        7.06        4.52      0.64 o
   1   6   1        0.10        0.46      0.40 o
   2   6   1      565.34      534.08      5.87 o
   3   6   1      705.81      681.56      8.40 o
   4   6   1      687.94      658.70     16.23 o
   5   6   1      258.72      259.09      4.95 o
   6   6   1      137.96      126.69      2.99 o
   7   6   1       43.66       42.46      1.85 o
   8   6   1       34.42       29.48      1.68 o
   9   6   1        0.68        0.80      0.91 o
  10   6   1       21.88       22.97      1.74 o
  -9   7   1       14.13       11.49      1.73 o
  -8   7   1       39.43       41.69      2.01 o
  -7   7   1       65.66       63.45      3.19 o
  -6   7   1       25.88       29.51      1.59 o
  -5   7   1        0.47        1.23      0.95 o
  -4   7   1       50.55       36.46      6.68 o
  -3   7   1      197.54      184.65      3.47 o
  -2   7   1       41.08       39.41      1.60 o
  -1   7   1      234.88      217.53      3.77 o
   0   7   1      356.22      346.24      5.27 o
   1   7   1        6.07        3.94      0.93 o
   2   7   1      161.93      160.54      2.78 o
   3   7   1        8.39        6.43      1.07 o
   4   7   1      198.69      194.46      4.65 o
   5   7   1      339.78      323.39      6.56 o
   6   7   1      134.27      132.05      4.91 o
   7   7   1       26.28       27.91      1.64 o
   8   7   1       14.80       11.91      1.28 o
   9   7   1        0.21        0.10      0.95 o
  -8   8   1       65.28       73.07      3.56 o
  -7   8   1       39.02       39.00      2.48 o
  -6   8   1       79.79       88.42      3.47 o
  -5   8   1        4.04        3.21      1.13 o
  -4   8   1      138.26      119.98      3.76 o
  -3   8   1       17.11       11.77      1.42 o
  -2   8   1      180.45      174.14      7.44 o
  -1   8   1      532.79      521.83      8.33 o
   0   8   1      122.25      128.09      2.55 o
   1   8   1        2.68        1.84      0.95 o
   2   8   1      111.84      104.78      2.31 o
   3   8   1        2.23        2.58      0.85 o
   4   8   1       45.74       47.63      2.37 o
   5   8   1       14.90       18.71      1.67 o
   6   8   1      122.86      131.05      4.80 o
   7   8   1       26.54       25.15      2.07 o
   8   8   1       69.85       76.78      2.85 o
  -7   9   1        0.44        0.20      1.23 o
  -6   9   1        1.21        1.14      1.12 o
  -5   9   1       45.98       47.70      2.67 o
  -4   9   1       28.34       29.74      2.10 o
  -3   9   1      281.05      266.53      6.10 o
  -2   9   1      345.84      347.62      7.14 o
  -1   9   1       35.53       30.97      1.42 o
   0   9   1       90.32       87.72      2.57 o
   1   9   1       34.12       29.92      1.64 o
   2   9   1      240.90      236.12      5.79 o
   3   9   1       88.48       80.56      3.31 o
   4   9   1       10.31        6.62      1.42 o
   5   9   1       18.60       14.35      1.82 o
   6   9   1      185.96      187.07      5.71 o
   7   9   1       94.99       96.01      4.16 o
  -5  10   1       33.16       32.33      2.43 o
  -4  10   1        5.69        5.47      1.43 o
  -3  10   1      123.44      131.34      4.50 o
  -2  10   1        4.01        3.40      1.25 o
  -1  10   1       14.37       16.70      2.57 o
   0  10   1        6.95        7.00      1.32 o
   1  10   1       81.26       76.84      4.65 o
   2  10   1       11.61       13.52      1.70 o
   3  10   1       76.45       70.78      3.75 o
   4  10   1      103.53       97.81      3.98 o
   5  10   1       47.63       41.65      4.15 o
  -1  11   1        5.20        5.78      2.01 o
   0  11   1        1.77        1.06      1.49 o
   1  11   1        3.07        4.65      2.05 o
 -12   0   2        2.18        2.01      1.75 o
 -10   0   2      184.14      169.51      6.56 o
  -8   0   2       83.79       67.17      3.61 o
  -6   0   2       88.92      121.07      4.64 o
  -4   0   2      941.18      906.98     12.19 o
  -2   0   2     6998.00     6551.41     83.19 o
   0   0   2     4689.56     4661.20     85.22 o
   2   0   2     2033.28     2072.07     26.15 o
   4   0   2     7619.37     7644.45     95.77 o
   6   0   2     1145.71      991.22     13.66 o
   8   0   2      668.25      620.10     14.44 o
  10   0   2        1.39        0.00      1.39 o
  12   0   2      139.14      140.80      6.87 o
 -12   1   2       35.54       40.65      2.70 o
 -11   1   2      104.49      100.79      3.77 o
 -10   1   2        6.50        6.99      1.33 o
  -9   1   2       51.34       54.53      2.49 o
  -8   1   2       99.68       89.42      2.25 o
  -7   1   2      386.59      399.46      5.56 o
  -6   1   2     1534.83     1528.28     14.37 o
  -5   1   2       79.42       63.80      1.24 o
  -4   1   2      667.82      680.22      6.67 o
  -3   1   2      183.54      166.82      2.01 o
  -2   1   2     2144.62     2150.48     22.22 o
  -1   1   2      257.73      297.29      4.25 o
   0   1   2     1186.78     1168.39     22.37 o
   1   1   2       39.04       50.13      0.85 o
   2   1   2     1105.74     1136.11      9.91 o
   3   1   2      631.40      625.07      6.05 o
   4   1   2      898.68      894.00      7.60 o
   5   1   2     1963.27     2089.11     19.90 o
   6   1   2       29.76       26.46      1.70 o
   7   1   2       16.39       16.40      1.01 o
   8   1   2      193.83      180.33      6.82 o
   9   1   2        8.75        9.15      1.33 o
  10   1   2       48.93       49.94      2.63 o
  11   1   2       31.24       31.37      2.33 o
  12   1   2      121.32      115.95      4.43 o
 -12   2   2       17.96       18.94      3.09 o
 -11   2   2       16.43       15.87      1.82 o
 -10   2   2       78.28       72.62      6.42 o
  -9   2   2      399.10      405.39      6.16 o
  -8   2   2      170.93      169.65      3.36 o
  -7   2   2      565.91      572.35      7.46 o
  -6   2   2      333.63      325.95      3.86 o
  -5   2   2      722.05      723.50      7.23 o
  -4   2   2      432.97      452.75      4.73 o
  -3   2   2       65.66       75.41      1.41 o
  -2   2   2      537.61      596.51      5.82 o
  -1   2   2     5488.19     5410.08     56.59 o
   0   2   2     2047.09     2083.56     21.81 o
   1   2   2      523.48      555.61      5.46 o
   2   2   2     4514.28     4716.17     37.50 o
   3   2   2     1232.44     1289.08     12.00 o
   4   2   2       17.76       14.67      0.78 o
   5   2   2        0.04        0.08      0.53 o
   6   2   2       18.72       21.59      1.09 o
   7   2   2       28.08       25.21      1.27 o
   8   2   2      158.58      162.93      3.30 o
   9   2   2       11.41       11.55      2.31 o
  10   2   2       73.40       71.02      3.08 o
  11   2   2       42.04       45.58      2.76 o
 -12   3   2       44.58       51.75      4.40 o
 -11   3   2        1.67        2.38      1.64 o
 -10   3   2        4.36        4.70      3.53 o
  -9   3   2      288.53      300.87      5.17 o
  -8   3   2       77.78       83.03      2.41 o
  -7   3   2      883.40      842.79     10.34 o
  -6   3   2        0.69        0.75      0.50 o
  -5   3   2      382.46      365.51      4.15 o
  -4   3   2      139.48      182.20      2.77 o
  -3   3   2      208.41      279.78      2.83 o
  -2   3   2     1842.05     1867.00     15.19 o
  -1   3   2      765.77      827.92      9.27 o
   0   3   2       26.39       32.05      0.95 o
   1   3   2     2258.87     2224.66     20.16 o
   2   3   2      273.10      270.63      3.07 o
   3   3   2     3555.39     3678.72     32.77 o
   4   3   2      342.54      375.30      5.05 o
   5   3   2      395.62      388.29      5.36 o
   6   3   2        0.04        0.14      0.66 o
   7   3   2       46.90       48.88      3.11 o
   8   3   2      246.56      241.52      5.40 o
   9   3   2      198.45      187.26      4.89 o
  10   3   2       43.29       52.60      2.83 o
  11   3   2      231.70      233.76      7.83 o
 -11   4   2      125.90      130.00      4.42 o
 -10   4   2      124.58      121.80      5.32 o
  -9   4   2      197.65      184.29      3.93 o
  -8   4   2       83.47       81.77      2.44 o
  -7   4   2       22.81       21.80      2.05 o
  -6   4   2      256.77      246.12      4.10 o
  -5   4   2      613.14      632.92      9.92 o
  -4   4   2        4.91        6.74      0.58 o
  -3   4   2      945.22      905.26      7.92 o
  -2   4   2      509.95      573.04      6.43 o
  -1   4   2      253.39      228.37      3.34 o
   0   4   2      202.55      210.33      3.17 o
   1   4   2     1458.39     1549.87     14.48 o
   3   4   2      854.90      781.28      7.79 o
   4   4   2      225.16      258.73      3.99 o
   5   4   2     2116.65     2134.62     23.09 o
   6   4   2       59.26       68.79      2.37 o
   7   4   2     1059.58     1038.66     18.24 o
   8   4   2      565.75      548.22      7.79 o
   9   4   2       58.18       60.98      2.31 o
  10   4   2       19.41       17.75      1.84 o
  11   4   2       32.62       34.19      2.48 o
 -11   5   2        3.07        4.86      1.49 o
 -10   5   2        9.01       12.12      1.37 o
  -9   5   2      461.16      475.32      7.38 o
  -8   5   2       43.66       51.04      2.02 o
  -7   5   2      191.22      189.77      4.86 o
  -6   5   2       94.46       96.46      2.45 o
  -5   5   2       12.73       13.59      2.61 o
  -4   5   2     1131.67     1134.56     13.31 o
  -3   5   2       67.48       60.56      1.34 o
  -2   5   2        8.94        6.58      0.55 o
  -1   5   2       11.41        4.13      0.55 o
   0   5   2       23.17       17.54      0.93 o
   1   5   2      792.54      819.62      9.64 o
   2   5   2       34.28       36.10      1.09 o
   3   5   2       33.08       28.42      1.05 o
   4   5   2      118.48      103.10      2.35 o
   5   5   2       74.93       64.11      1.95 o
   6   5   2      849.54      819.94     13.19 o
   7   5   2      190.25      200.11      3.93 o
   8   5   2        5.54        3.72      0.96 o
   9   5   2      107.16      112.32      3.15 o
  10   5   2       29.49       27.57      1.79 o
 -10   6   2        0.00        0.00      1.42 o
  -9   6   2       17.21       20.52      1.57 o
  -8   6   2      166.56      172.29      3.84 o
  -7   6   2      259.62      261.61      4.76 o
  -6   6   2      617.55      637.54     10.78 o
  -5   6   2      161.19      146.77      3.09 o
  -4   6   2       13.77       15.26      1.41 o
  -3   6   2       62.12       55.73      1.39 o
  -2   6   2       13.00       12.65      0.73 o
  -1   6   2      349.07      337.86      4.92 o
   0   6   2       65.41       71.47      1.92 o
   1   6   2      217.19      199.23      3.40 o
   2   6   2      217.30      215.71      3.14 o
   3   6   2      176.72      183.43      3.47 o
   4   6   2      200.55      188.22      4.27 o
   5   6   2        4.35        4.36      0.79 o
   6   6   2        6.28        6.08      0.93 o
   7   6   2       18.22       16.38      1.29 o
   8   6   2        1.38        0.31      0.86 o
   9   6   2       68.54       65.58      2.55 o
  10   6   2        0.76        0.00      1.08 o
  -9   7   2       38.87       31.78      2.43 o
  -8   7   2      196.98      193.92      5.33 o
  -7   7   2       30.85       26.60      4.42 o
  -6   7   2      122.41      121.42      5.54 o
  -5   7   2      222.94      201.24      5.03 o
  -4   7   2      421.41      357.28      7.09 o
  -3   7   2       59.48       52.69      1.79 o
  -2   7   2      244.71      237.33      3.49 o
  -1   7   2      231.31      222.38      3.89 o
   0   7   2     1486.31     1421.77     16.42 o
   1   7   2        0.02        0.91      0.58 o
   2   7   2      868.80      868.68     10.49 o
   3   7   2        2.09        5.26      1.30 o
   4   7   2      329.74      327.46      5.41 o
   5   7   2        0.59        2.33      0.78 o
   6   7   2       20.39       22.25      1.43 o
   7   7   2       33.25       30.26      1.71 o
   8   7   2       40.66       36.25      1.93 o
   9   7   2        6.63        6.10      1.12 o
  -8   8   2       64.96       64.02      3.56 o
  -7   8   2       13.20       11.68      1.70 o
  -6   8   2       10.65        8.47      1.51 o
  -5   8   2       11.68        7.65      1.38 o
  -4   8   2       59.72       68.49      2.94 o
  -3   8   2        3.53        1.99      1.13 o
  -2   8   2     1040.70      999.54     12.38 o
  -1   8   2       35.15       37.44      2.06 o
   0   8   2      237.67      253.14      4.50 o
   1   8   2      300.90      283.20      4.88 o
   2   8   2      196.97      169.75      7.33 o
   3   8   2      376.90      335.57      7.14 o
   4   8   2       85.54       96.35      4.51 o
   5   8   2        4.43        4.50      1.09 o
   6   8   2      311.41      318.25      5.82 o
   7   8   2       77.19       71.09      3.36 o
   8   8   2      120.19      129.47      3.23 o
  -7   9   2        0.80        0.05      1.17 o
  -6   9   2       23.10       21.19      2.67 o
  -5   9   2       78.97       79.63      3.38 o
  -4   9   2        0.09        0.74      1.08 o
  -3   9   2      130.87      133.85      4.27 o
  -2   9   2       42.64       38.37      2.34 o
  -1   9   2       59.01       65.57      2.82 o
   0   9   2      200.08      190.73      3.93 o
   1   9   2        3.82        2.62      0.86 o
   2   9   2        5.67        2.14      2.41 o
   3   9   2       21.89       19.49      1.85 o
   4   9   2        4.29        4.40      1.30 o
   5   9   2       29.01       30.96      3.09 o
   6   9   2        0.50        0.00      1.47 o
   7   9   2       53.74       54.32      4.44 o
  -5  10   2       79.71       81.95      3.63 o
  -4  10   2        6.14        6.33      1.52 o
  -3  10   2        0.21        0.57      1.21 o
  -2  10   2        4.38        3.62      1.23 o
  -1  10   2       51.70       50.35      2.29 o
   0  10   2       17.31       19.94      1.46 o
   1  10   2        0.21        0.32      1.00 o
   2  10   2       72.38       75.11      3.42 o
   3  10   2       37.28       36.55      4.53 o
   4  10   2       16.10       16.13      2.03 o
   5  10   2       49.43       44.50      4.90 o
  -1  11   2       34.71       38.95      3.63 o
   0  11   2        0.19        0.00      1.65 o
   1  11   2      181.24      186.54      5.54 o
 -11   0   3      796.96      792.42     18.83 o
  -9   0   3      341.00      332.37      9.37 o
  -7   0   3       22.55       18.55      1.18 o
  -5   0   3     1725.47     1645.74     21.55 o
  -3   0   3    16878.33    15768.55    197.73 o
  -1   0   3     6553.32     6164.33    111.62 o
   1   0   3     1859.25     1908.85     24.44 o
   3   0   3      139.09      131.13      2.00 o
   5   0   3     2473.47     2559.80     35.91 o
   7   0   3     1028.70      970.73     14.12 o
   9   0   3      848.83      782.41     17.93 o
  11   0   3      102.84       96.80      5.36 o
 -12   1   3       18.12       15.01      1.87 o
 -11   1   3       14.11       18.16      1.87 o
 -10   1   3       27.10       24.42      1.90 o
  -9   1   3      344.17      325.43      6.57 o
  -8   1   3      120.77      124.56      2.74 o
  -7   1   3      269.83      257.19      3.39 o
  -6   1   3      798.38      806.90      8.15 o
  -5   1   3     2273.10     2275.54     20.70 o
  -4   1   3      129.86      139.24      1.92 o
  -3   1   3       46.42       48.46      1.11 o
  -2   1   3    18330.08    17083.16    222.46 o
  -1   1   3    27415.48    23199.52    239.22 o
   1   1   3       14.57       11.72      0.43 o
   2   1   3       13.69       20.29      1.36 o
   3   1   3        0.39        0.00      0.42 o
   4   1   3     1500.90     1621.99     17.15 o
   5   1   3      427.82      414.84      3.43 o
   6   1   3      383.62      357.32      4.22 o
   7   1   3       28.87       24.97      1.00 o
   8   1   3      325.09      292.47     16.04 o
   9   1   3      540.73      508.01     10.03 o
  10   1   3        0.07        0.00      0.89 o
  11   1   3      139.11      137.82      4.63 o
 -12   2   3       15.23       18.29      2.02 o
 -11   2   3        8.42        9.60      1.60 o
 -10   2   3      231.37      226.81      5.54 o
  -9   2   3      295.36      288.78      4.91 o
  -8   2   3       54.99       47.42      3.24 o
  -7   2   3      358.10      366.78      5.34 o
  -6   2   3       18.49       22.51      0.86 o
  -5   2   3      548.70      540.14      5.68 o
  -4   2   3      439.16      440.98      5.45 o
  -3   2   3      797.90      851.77      9.34 o
  -2   2   3     4335.90     4529.93     40.27 o
  -1   2   3      219.24      226.06      3.01 o
   0   2   3     4410.18     4463.22     46.00 o
   1   2   3     3032.76     3107.96     32.31 o
   2   2   3      418.78      442.70      4.16 o
   3   2   3     2783.90     2829.94     22.77 o
   4   2   3      939.72      979.58      8.49 o
   5   2   3      346.31      341.16      6.03 o
   6   2   3      225.06      224.93      3.69 o
   7   2   3      141.48      139.34      3.25 o
   8   2   3      447.39      453.55      6.53 o
   9   2   3      400.40      395.02      8.42 o
  10   2   3      207.58      209.65     11.56 o
  11   2   3      183.48      184.35      5.36 o
 -11   3   3       17.91       22.59      2.95 o
 -10   3   3       18.48       19.81      1.80 o
  -9   3   3      483.49      489.86      7.20 o
  -8   3   3     1111.46     1093.70     13.15 o
  -7   3   3      211.94      217.53      3.85 o
  -6   3   3      500.21      449.30      6.11 o
  -5   3   3        5.93        6.15      0.56 o
  -4   3   3      170.36      178.25      2.40 o
  -3   3   3      988.23     1131.14      9.56 o
  -2   3   3     1033.04     1097.26     10.48 o
  -1   3   3      908.44      960.98     10.74 o
   0   3   3     3843.09     3918.33     40.69 o
   1   3   3     3085.45     3346.18     29.99 o
   2   3   3     2182.47     2296.90     18.67 o
   3   3   3       30.82       36.77      0.82 o
   4   3   3      609.04      615.57      5.74 o
   5   3   3      661.99      653.48      8.12 o
   6   3   3       75.22       74.00      2.05 o
   7   3   3      743.75      739.74      9.43 o
   8   3   3      929.88      928.39     11.57 o
   9   3   3        2.44        2.27      0.94 o
  10   3   3      154.84      159.42      3.90 o
  11   3   3       21.93       22.81      3.37 o
 -11   4   3       20.07       19.15      2.05 o
 -10   4   3      248.91      256.66      5.20 o
  -9   4   3       91.85       88.87      2.69 o
  -8   4   3       56.25       49.53      2.28 o
  -7   4   3       43.43       39.19      1.62 o
  -6   4   3      275.96      286.77      5.76 o
  -5   4   3      607.65      574.30      6.19 o
  -4   4   3     1320.53     1228.11     11.81 o
  -3   4   3      631.70      700.57      7.53 o
  -2   4   3     4849.50     4880.54     50.56 o
  -1   4   3      237.04      238.83      3.51 o
   0   4   3     1078.79     1149.97     10.98 o
   1   4   3      888.46      940.72      9.17 o
   2   4   3        1.93        0.62      0.60 o
   3   4   3       39.18       44.51      0.99 o
   4   4   3      571.27      568.19      6.37 o
   5   4   3        1.06        0.00      0.46 o
   6   4   3     2254.66     2182.30     23.85 o
   7   4   3      598.30      601.69      8.19 o
   8   4   3      317.36      325.33      5.48 o
   9   4   3       42.79       40.28      1.74 o
  10   4   3       38.02       38.66      2.07 o
  11   4   3       17.32       13.27      1.95 o
 -11   5   3        2.00        1.92      1.41 o
 -10   5   3        0.01        1.15      0.99 o
  -9   5   3       11.41       11.01      1.30 o
  -8   5   3      127.97      136.23      3.58 o
  -7   5   3      254.79      240.50      5.54 o
  -6   5   3      201.86      197.81      3.68 o
  -5   5   3      261.58      282.92      4.49 o
  -4   5   3        1.97        0.53      0.36 o
  -3   5   3      656.20      631.23      6.76 o
  -2   5   3      315.04      325.89      4.60 o
  -1   5   3      730.07      758.82      9.14 o
   0   5   3      237.94      260.28      2.98 o
   1   5   3       13.03        8.58      1.25 o
   2   5   3      995.22     1052.79     10.42 o
   3   5   3      276.02      277.90      3.57 o
   4   5   3      502.44      472.37      5.68 o
   5   5   3     1053.36     1029.92     10.81 o
   6   5   3      348.33      340.71      4.78 o
   7   5   3      207.85      195.88      3.47 o
   8   5   3        2.72        3.77      0.88 o
   9   5   3        7.81        7.24      1.01 o
  10   5   3        0.63        0.00      0.96 o
 -10   6   3       11.66       12.80      1.92 o
  -9   6   3        3.43        2.05      1.35 o
  -8   6   3       38.89       37.31      2.39 o
  -7   6   3       51.23       57.95      2.80 o
  -6   6   3      532.06      503.51      9.15 o
  -5   6   3       14.64       19.21      1.61 o
  -4   6   3      670.60      651.84      8.39 o
  -3   6   3      304.75      282.85      3.77 o
  -2   6   3       17.49       19.95      1.07 o
  -1   6   3     1030.51     1035.03     12.23 o
   0   6   3      458.39      442.35      4.65 o
   1   6   3       89.46       93.91      2.15 o
   2   6   3     1758.84     1709.63     16.40 o
   3   6   3      100.09      100.66      2.42 o
   4   6   3      144.11      138.93      3.00 o
   5   6   3        2.72        1.29      0.58 o
   6   6   3        0.34        0.00      0.58 o
   7   6   3      102.90       96.86      2.83 o
   8   6   3        4.89        4.64      0.92 o
   9   6   3      351.80      365.24      5.64 o
  10   6   3       56.43       57.44      2.26 o
  -9   7   3      217.17      233.25      6.21 o
  -8   7   3      130.04      132.68      4.43 o
  -7   7   3      177.05      176.31      4.97 o
  -6   7   3       59.06       55.81      2.70 o
  -5   7   3      156.80      155.25      4.37 o
  -4   7   3        0.00        1.14      0.91 o
  -3   7   3        1.89        0.84      0.60 o
  -2   7   3       83.45       87.59      2.00 o
  -1   7   3      192.82      181.69      3.51 o
   0   7   3     1761.82     1752.52     17.22 o
   1   7   3     1509.84     1447.25     20.78 o
   2   7   3        0.60        1.46      0.66 o
   3   7   3      264.14      270.17      4.60 o
   4   7   3      133.49      121.50      5.21 o
   5   7   3        2.74        3.27      0.83 o
   6   7   3       13.55       12.60      1.10 o
   7   7   3        6.30        7.22      0.98 o
   8   7   3       10.90       12.72      1.23 o
   9   7   3      101.15      101.04      2.88 o
  -8   8   3        1.88        1.41      1.27 o
  -7   8   3        0.89        0.00      1.18 o
  -6   8   3       13.02       14.11      1.72 o
  -5   8   3      154.84      145.37      4.45 o
  -4   8   3       45.53       45.86      2.77 o
  -3   8   3      468.53      460.49      8.67 o
  -2   8   3       48.39       45.65      3.36 o
  -1   8   3      358.78      362.29      5.75 o
   0   8   3      432.60      425.74      6.61 o
   1   8   3       84.49       86.18      2.54 o
   2   8   3        9.71        6.98      2.38 o
   3   8   3      410.57      373.99      7.75 o
   4   8   3       32.79       36.16      2.44 o
   5   8   3       75.48       70.98      4.68 o
   6   8   3        0.55        0.59      1.21 o
   7   8   3      104.22      109.40      4.23 o
   8   8   3       39.30       44.43      2.38 o
  -7   9   3        9.76       10.97      1.73 o
  -6   9   3       12.42       10.00      1.69 o
  -5   9   3      105.14       86.05      3.60 o
  -4   9   3      151.33      164.47      4.89 o
  -3   9   3       27.23       29.89      4.80 o
  -2   9   3        7.60        7.35      1.06 o
  -1   9   3        2.83        2.31      1.46 o
   0   9   3       21.10       24.99      1.51 o
   1   9   3       35.73       39.57      3.69 o
   2   9   3       11.19       13.13      2.10 o
   3   9   3        2.37        0.69      0.94 o
   4   9   3       33.05       33.06      2.43 o
   5   9   3        9.12       10.04      1.72 o
   6   9   3      462.50      478.84     10.11 o
  -5  10   3       92.16       92.01      3.87 o
  -4  10   3      142.44      147.57      4.80 o
  -3  10   3      172.06      174.28      5.18 o
  -2  10   3       22.47       25.51      2.15 o
  -1  10   3       15.76       18.65      1.48 o
   0  10   3       14.97       19.22      1.79 o
   1  10   3       41.75       45.43      2.69 o
   2  10   3       14.91       18.53      1.61 o
   3  10   3      156.26      165.74      5.20 o
   4  10   3       10.84       11.90      1.77 o
 -12   0   4        9.66       10.29      2.38 o
 -10   0   4       78.56       87.29      4.55 o
  -8   0   4        7.70       10.05      1.36 o
  -6   0   4       53.91       50.96      1.77 o
  -4   0   4      287.10      284.85      4.64 o
  -2   0   4     7587.23     7623.07    138.98 o
   0   0   4      692.20      751.48     15.69 o
   2   0   4      126.45      168.90      4.18 o
   4   0   4     1880.50     2050.41     25.03 o
   6   0   4      264.03      241.47      3.65 o
   8   0   4      242.52      221.60      7.24 o
  10   0   4       26.98       18.94      2.64 o
 -12   1   4       55.09       52.24      4.72 o
 -11   1   4      216.01      221.03      5.70 o
 -10   1   4       35.55       36.65      2.29 o
  -9   1   4       10.21        8.19      1.91 o
  -8   1   4       49.15       51.32      2.20 o
  -7   1   4      291.07      297.32      3.82 o
  -6   1   4      279.70      286.91      3.58 o
  -5   1   4     1086.48     1038.41     10.05 o
  -4   1   4      286.27      269.99      3.69 o
  -3   1   4       29.43       42.49      0.94 o
  -2   1   4     8566.53     8590.43    116.37 o
  -1   1   4     8735.02     8581.51    110.00 o
   0   1   4       32.57       31.04      0.98 o
   1   1   4     1723.30     1782.25     18.77 o
   2   1   4      197.01      195.49      1.92 o
   3   1   4     4117.26     4454.80     32.32 o
   4   1   4       96.49       74.82      1.19 o
   5   1   4     1998.91     1996.40     16.76 o
   6   1   4     1211.07     1209.60     17.39 o
   7   1   4      315.03      299.58      4.66 o
   8   1   4      317.33      300.23      5.03 o
   9   1   4       48.74       38.65      2.54 o
  10   1   4       29.80       33.39      2.37 o
  11   1   4      201.86      200.41      5.65 o
 -12   2   4       83.10       83.24      3.66 o
 -11   2   4        4.89        4.98      1.47 o
 -10   2   4        0.35        0.01      1.06 o
  -9   2   4      553.03      555.44      7.78 o
  -8   2   4      954.84      958.72     11.67 o
  -7   2   4     1128.86     1115.77     12.99 o
  -6   2   4      151.02      159.60      2.41 o
  -5   2   4       15.21        8.13      0.97 o
  -4   2   4        6.75        5.74      0.44 o
  -3   2   4      180.51      173.52      2.23 o
  -2   2   4      159.32      154.28      2.37 o
  -1   2   4       19.21       20.07      0.75 o
   0   2   4       22.15       21.31      0.78 o
   1   2   4     4047.58     4163.03     52.96 o
   2   2   4     4070.48     4072.49     32.43 o
   3   2   4      642.98      601.40      5.49 o
   4   2   4     1309.91     1379.18     11.67 o
   5   2   4      207.68      213.00      3.05 o
   6   2   4     1202.34     1194.59     13.87 o
   7   2   4        2.56        4.20      0.69 o
   8   2   4      633.32      632.26      8.68 o
   9   2   4      216.63      212.36      4.33 o
  10   2   4      105.86      103.78      3.84 o
  11   2   4      104.09      103.52      4.03 o
 -11   3   4       23.09       23.31      2.09 o
 -10   3   4       46.31       46.07      2.09 o
  -9   3   4      566.82      571.56      8.08 o
  -8   3   4       17.33       20.90      1.68 o
  -7   3   4       32.27       34.33      1.49 o
  -6   3   4      100.61      101.99      2.31 o
  -5   3   4     1086.13     1113.09     10.84 o
  -4   3   4      232.44      207.46      2.73 o
  -3   3   4      531.41      526.27      4.89 o
  -2   3   4      895.85      951.21     10.70 o
  -1   3   4       56.24       57.91      1.38 o
   0   3   4      377.21      379.45      4.91 o
   1   3   4     3498.44     3633.39     37.94 o
   2   3   4      275.12      366.29      3.67 o
   3   3   4      409.29      439.91      4.32 o
   4   3   4     2064.95     2093.79     15.88 o
   5   3   4       41.47       35.82      1.23 o
   6   3   4     1146.08     1085.11     11.14 o
   7   3   4      211.06      209.54      3.41 o
   8   3   4        0.91        0.00      0.55 o
   9   3   4      520.50      496.05     10.73 o
  10   3   4      153.62      147.24      3.75 o
  11   3   4       76.99       74.47      3.70 o
 -11   4   4       16.44       14.86      1.91 o
 -10   4   4       14.53       15.78      1.44 o
  -9   4   4        1.28        0.00      0.72 o
  -8   4   4       80.87       81.91      2.44 o
  -7   4   4       75.01       76.33      2.81 o
  -6   4   4       39.55       44.06      1.61 o
  -5   4   4      117.69      116.02      2.00 o
  -4   4   4      192.41      212.45      2.53 o
  -3   4   4        7.92        6.12      0.43 o
  -2   4   4      149.08      157.66      2.69 o
  -1   4   4      605.33      603.38      7.40 o
   0   4   4      105.06       84.22      1.85 o
   1   4   4       89.26      109.73      1.73 o
   2   4   4       36.00       44.45      1.16 o
   3   4   4      268.12      289.78      3.23 o
   4   4   4       21.39       17.17      0.89 o
   5   4   4      262.34      265.61      3.79 o
   6   4   4      196.93      203.63      3.35 o
   7   4   4      268.76      272.25      4.17 o
   8   4   4      360.74      378.02      5.33 o
   9   4   4        8.76        8.28      0.88 o
  10   4   4       10.35       12.29      1.43 o
 -11   5   4      178.72      180.52      8.32 o
 -10   5   4      112.07      116.16      4.18 o
  -9   5   4        4.31        2.77      1.19 o
  -8   5   4       27.46       31.33      2.12 o
  -7   5   4      100.08       96.15      3.43 o
  -6   5   4      355.03      350.18      5.40 o
  -5   5   4      685.65      698.25      8.83 o
  -4   5   4     1011.45     1020.52      9.09 o
  -3   5   4       38.19       35.20      1.13 o
  -2   5   4      876.44      860.30     10.21 o
  -1   5   4      358.35      340.86      4.90 o
   0   5   4      328.55      355.23      4.17 o
   1   5   4       15.01       10.00      1.71 o
   2   5   4      362.91      365.26      3.95 o
   3   5   4      231.50      228.84      3.17 o
   4   5   4      641.78      585.76      6.73 o
   5   5   4      459.41      449.79      5.69 o
   6   5   4     1138.54     1121.20     11.83 o
   7   5   4        1.81        2.95      0.75 o
   8   5   4      119.80      121.33      2.80 o
   9   5   4      138.62      141.39      3.14 o
  10   5   4       52.87       53.08      2.51 o
 -10   6   4       81.87       85.37      3.76 o
  -9   6   4      154.75      154.65      4.79 o
  -8   6   4      151.51      159.77      4.76 o
  -7   6   4       33.07       33.95      2.21 o
  -6   6   4      504.12      454.11      9.87 o
  -5   6   4       19.53       20.18      2.06 o
  -4   6   4       48.81       48.75      1.70 o
  -3   6   4        7.63        8.58      0.70 o
  -2   6   4      138.68      141.37      2.84 o
  -1   6   4      651.59      646.15      8.35 o
   0   6   4     1146.20     1154.80     13.60 o
   1   6   4      254.03      220.61      4.90 o
   2   6   4       92.43       88.24      1.68 o
   3   6   4      156.11      147.84      3.00 o
   4   6   4        3.72        5.07      0.79 o
   5   6   4        9.38        7.42      0.84 o
   6   6   4        8.56       11.49      1.49 o
   7   6   4      321.28      313.53      4.84 o
   8   6   4       27.75       32.18      1.60 o
   9   6   4      139.94      142.28      3.32 o
  -9   7   4       56.02       61.70      3.33 o
  -8   7   4       32.60       32.43      2.41 o
  -7   7   4       16.44       14.65      2.61 o
  -6   7   4       23.95       20.54      1.87 o
  -5   7   4       18.95       21.53      1.88 o
  -4   7   4      129.67      124.70      8.25 o
  -3   7   4       74.71       80.37      2.29 o
  -2   7   4      149.72      156.44      3.19 o
  -1   7   4        8.60        8.17      0.94 o
   0   7   4      318.18      327.34      5.29 o
   1   7   4        5.38        5.67      1.44 o
   2   7   4        9.66        9.12      1.05 o
   3   7   4       32.14       32.30      2.05 o
   4   7   4        1.63        1.99      0.95 o
   5   7   4      151.41      141.04      4.36 o
   6   7   4       27.85       27.83      2.19 o
   7   7   4        0.02        0.74      1.23 o
   8   7   4      114.21      124.07      3.65 o
  -8   8   4        0.35        0.00      1.10 o
  -7   8   4        0.18        0.00      1.07 o
  -6   8   4       44.03       43.68      2.72 o
  -5   8   4        1.37        0.24      2.44 o
  -4   8   4       22.90       27.44      2.08 o
  -3   8   4        3.82        6.79      1.03 o
  -2   8   4        6.86        6.32      0.99 o
  -1   8   4        0.18        0.04      0.65 o
   0   8   4      136.82      130.50      4.36 o
   1   8   4      429.25      446.88      8.58 o
   2   8   4      149.36      155.86      4.06 o
   3   8   4      223.94      217.12     12.68 o
   4   8   4       20.55       19.46      1.82 o
   5   8   4        5.78        5.71      1.46 o
   6   8   4       18.90       21.93      4.21 o
   7   8   4       36.62       34.63      2.64 o
  -7   9   4        5.26        5.02      1.53 o
  -6   9   4        7.02        7.15      1.57 o
  -5   9   4      152.26      154.43      4.90 o
  -4   9   4      283.70      289.68      6.89 o
  -3   9   4      652.69      648.69     11.59 o
  -2   9   4        2.78        2.66      1.40 o
  -1   9   4        8.56        7.13      1.28 o
   0   9   4        0.83        0.50      0.69 o
   1   9   4        0.02        0.00      1.36 o
   2   9   4       11.71       10.46      2.31 o
   3   9   4      167.72      158.05      3.99 o
   4   9   4       87.92      103.09      4.79 o
   5   9   4      217.36      215.09      6.50 o
   6   9   4       60.15       72.58      3.72 o
  -5  10   4      121.57      120.49      4.55 o
  -4  10   4        0.10        0.25      3.47 o
  -3  10   4       44.57       44.17      2.78 o
  -2  10   4       13.03       14.07      4.23 o
  -1  10   4       23.53       27.01      2.10 o
   0  10   4       82.34       92.39      5.10 o
   1  10   4       31.36       36.95      4.86 o
   2  10   4       71.26       77.68      3.54 o
   3  10   4       97.96      102.52      4.19 o
   4  10   4        0.02        0.13      1.23 o
 -11   0   5       77.01       85.17      4.98 o
  -9   0   5       86.62       91.84      4.53 o
  -7   0   5      935.20      918.87     13.29 o
  -5   0   5     2686.87     2664.57     34.18 o
  -3   0   5      178.47      166.42      4.46 o
  -1   0   5     1215.00     1308.59     24.47 o
   1   0   5    10241.20    10185.80    104.53 o
   3   0   5     6027.19     5895.90     73.86 o
   5   0   5      332.55      305.87      4.27 o
   7   0   5      427.41      384.19      8.09 o
   9   0   5       41.24       56.36      3.75 o
  11   0   5      695.93      702.65     17.98 o
 -12   1   5        8.57        6.32      1.59 o
 -11   1   5      147.50      158.66      4.71 o
 -10   1   5       37.34       39.36      2.35 o
  -9   1   5      189.11      195.23      3.80 o
  -8   1   5      328.51      351.06      5.35 o
  -7   1   5      549.52      544.02      6.10 o
  -6   1   5       91.90       87.93      1.70 o
  -5   1   5        1.76        3.02      0.73 o
  -4   1   5      741.66      768.99      8.46 o
  -3   1   5        7.75        5.54      0.42 o
  -2   1   5     4851.12     5201.66     78.09 o
  -1   1   5     3055.96     3066.52     55.63 o
   0   1   5      248.79      250.73      4.11 o
   1   1   5      420.60      395.15      3.70 o
   2   1   5      657.10      719.16      5.77 o
   3   1   5      973.74     1122.46      8.71 o
   4   1   5      258.18      237.54      2.65 o
   5   1   5      149.89      158.81      1.89 o
   6   1   5      306.05      275.63      4.27 o
   7   1   5       45.26       44.86      2.16 o
   8   1   5      121.02      117.14      2.92 o
   9   1   5      323.97      323.63      6.95 o
  10   1   5        1.24        0.40      1.01 o
  11   1   5        7.18        7.26      1.66 o
 -12   2   5        4.07        3.86      1.47 o
 -11   2   5       10.24       13.31      1.76 o
 -10   2   5        0.70        1.98      1.18 o
  -9   2   5      102.89      100.11      2.72 o
  -8   2   5       27.96       26.31      1.41 o
  -7   2   5       67.17       72.53      1.78 o
  -6   2   5       13.08       11.18      1.04 o
  -5   2   5       69.19       98.02      3.01 o
  -4   2   5       76.78       99.87      1.68 o
  -3   2   5     1266.03     1312.06     12.28 o
  -2   2   5      253.42      252.62      3.53 o
  -1   2   5       41.16       46.37      1.19 o
   0   2   5       53.63       56.82      1.33 o
   1   2   5      248.84      263.57      4.60 o
   2   2   5      206.53      239.05      2.59 o
   3   2   5      469.32      562.15      5.25 o
   4   2   5      108.36      111.82      1.44 o
   5   2   5      305.85      318.33      4.09 o
   6   2   5        8.14        6.27      0.89 o
   7   2   5        0.57        0.00      0.51 o
   8   2   5        2.71        4.18      0.92 o
   9   2   5       51.37       48.29      2.08 o
  10   2   5       38.46       36.99      2.44 o
  11   2   5        3.98        3.52      1.43 o
 -11   3   5        0.93        1.60      1.28 o
 -10   3   5       25.92       30.96      1.76 o
  -9   3   5      186.68      195.50      3.99 o
  -8   3   5      650.73      608.81      8.25 o
  -7   3   5       25.34       21.12      2.51 o
  -6   3   5       46.89       42.43      1.30 o
  -5   3   5       40.84       43.93      1.55 o
  -4   3   5       12.42       12.22      0.66 o
  -3   3   5      675.08      665.16      6.04 o
  -2   3   5      473.20      406.67      9.71 o
  -1   3   5      400.55      403.37      5.25 o
   0   3   5     2702.75     2627.10     27.84 o
   1   3   5      549.66      627.47      9.47 o
   2   3   5      571.24      670.04      6.13 o
   3   3   5      664.44      750.27      6.84 o
   4   3   5       49.12       54.92      1.30 o
   5   3   5      706.96      681.29      7.52 o
   6   3   5      986.04      982.04     10.35 o
   7   3   5        0.05        1.41      0.67 o
   8   3   5       36.57       37.07      2.07 o
   9   3   5       22.51       23.69      1.63 o
  10   3   5      120.28      118.30      3.40 o
  11   3   5        3.25        4.27      1.53 o
 -11   4   5       38.34       40.13      3.68 o
 -10   4   5        0.39        0.00      1.16 o
  -9   4   5        4.06        3.94      0.94 o
  -8   4   5      276.12      284.61      6.21 o
  -7   4   5        3.24        0.41      1.25 o
  -6   4   5      508.59      481.60      7.45 o
  -5   4   5      195.78      205.70      2.92 o
  -4   4   5      896.43      827.61      7.50 o
  -3   4   5       25.41       22.69      0.74 o
  -2   4   5     1458.76     1458.48     16.19 o
  -1   4   5        1.29        1.16      0.41 o
   0   4   5      800.77      758.48      9.12 o
   1   4   5      340.52      373.21      4.87 o
   2   4   5     3238.84     3119.49     28.35 o
   3   4   5        0.36        0.54      0.32 o
   4   4   5     1900.31     1866.39     17.84 o
   5   4   5       36.98       44.31      1.47 o
   6   4   5      637.46      649.76      7.57 o
   7   4   5      121.52      118.92      2.61 o
   8   4   5       39.91       41.60      1.67 o
   9   4   5        9.22       10.81      1.27 o
  10   4   5      239.63      262.12      7.13 o
 -10   5   5      209.79      208.45      5.75 o
  -9   5   5       49.70       50.55      4.26 o
  -8   5   5       48.69       52.23      2.70 o
  -7   5   5       55.71       58.18      2.69 o
  -6   5   5        0.02        0.17      0.84 o
  -5   5   5        6.96        5.30      0.75 o
  -4   5   5       88.87       82.91      1.76 o
  -3   5   5      139.36      156.94      2.54 o
  -2   5   5        0.04        0.00      0.40 o
  -1   5   5     1032.58     1023.36     12.03 o
   0   5   5     1410.40     1494.19     16.87 o
   1   5   5        7.05        6.68      0.94 o
   2   5   5       43.63       35.89      1.19 o
   3   5   5       48.63       48.54      1.28 o
   4   5   5       43.05       48.69      1.55 o
   5   5   5      221.08      212.76      3.48 o
   6   5   5       23.00       19.31      1.15 o
   7   5   5      163.44      160.08      3.28 o
   8   5   5       18.55       19.48      1.28 o
   9   5   5       19.77       16.61      1.27 o
  10   5   5        0.93        0.80      1.03 o
 -10   6   5       41.11       42.59      5.46 o
  -9   6   5       60.50       70.82      3.36 o
  -8   6   5       10.74        8.99      1.55 o
  -7   6   5        8.07        8.00      1.42 o
  -6   6   5      491.57      451.73      8.63 o
  -5   6   5      106.01       88.90      3.22 o
  -4   6   5      172.70      151.55      2.61 o
  -3   6   5      192.37      173.76      2.86 o
  -2   6   5      649.32      624.63      8.13 o
  -1   6   5       50.63       42.15      2.55 o
   0   6   5       44.62       36.75      1.51 o
   1   6   5      315.40      305.08     19.81 o
   2   6   5        1.42        2.25      1.12 o
   3   6   5      213.48      201.87      6.85 o
   4   6   5      151.00      167.16      5.65 o
   5   6   5       65.46       60.24      2.28 o
   6   6   5       74.25       75.86      2.14 o
   7   6   5      173.31      180.66      4.16 o
   8   6   5       37.36       40.13      1.80 o
   9   6   5        1.21        1.00      0.92 o
  -9   7   5      160.58      165.16      5.28 o
  -8   7   5       34.18       39.14      2.59 o
  -7   7   5       45.04       50.53      2.80 o
  -6   7   5        4.84        3.48      1.24 o
  -5   7   5       39.35       30.24      2.09 o
  -4   7   5      154.92      143.61      4.20 o
  -3   7   5      460.70      441.31      5.78 o
  -2   7   5      262.91      264.89      4.51 o
  -1   7   5      888.89      885.01     11.14 o
   0   7   5       17.78       16.17      1.17 o
   1   7   5      369.79      399.05      7.74 o
   2   7   5       34.45       27.93      2.54 o
   3   7   5        7.08        6.88      1.25 o
   4   7   5       29.58       22.04      3.68 o
   5   7   5       48.79       40.98      2.48 o
   6   7   5        0.47        2.63      1.16 o
   7   7   5      194.30      195.48      6.58 o
   8   7   5       25.86       27.83      1.98 o
  -8   8   5        3.52        1.52      1.34 o
  -7   8   5      175.53      183.59      5.45 o
  -6   8   5       17.64       15.34      1.83 o
  -5   8   5      488.59      495.93     14.62 o
  -4   8   5       54.15       56.30      2.83 o
  -3   8   5      291.43      287.90      5.13 o
  -2   8   5       29.09       26.66      2.41 o
  -1   8   5      143.56      140.72      3.78 o
   0   8   5       30.11       35.90      1.75 o
   1   8   5       48.86       54.26      2.60 o
   2   8   5       93.41      109.32      3.82 o
   3   8   5      263.37      266.70      6.47 o
   4   8   5        1.33        1.93      1.12 o
   5   8   5      489.01      497.26     10.96 o
   6   8   5        0.48        2.42      1.35 o
   7   8   5       46.49       53.19      3.17 o
  -6   9   5        5.77        7.61      1.68 o
  -5   9   5       13.74       14.90      1.88 o
  -4   9   5       37.86       42.44      2.74 o
  -3   9   5      105.21      115.31      4.12 o
  -2   9   5       34.08       29.43      2.44 o
  -1   9   5        1.76        1.64      0.83 o
   0   9   5       27.79       30.79      1.95 o
   1   9   5       42.76       48.41      4.67 o
   2   9   5       40.26       36.77      2.70 o
   3   9   5       75.45       82.06      3.65 o
   4   9   5       67.52       78.85      3.73 o
   5   9   5       32.94       33.48      2.73 o
   6   9   5       36.59       41.79      3.05 o
  -4  10   5      108.05      113.72      4.40 o
  -3  10   5        3.02        3.34      1.41 o
  -2  10   5        0.95        1.83      1.86 o
  -1  10   5        0.08        0.35      2.23 o
   0  10   5       64.71       58.34      3.02 o
   1  10   5      131.02      129.18      5.65 o
   2  10   5       31.74       32.97      2.60 o
   3  10   5       51.42       60.61      3.32 o
 -12   0   6       17.59       18.94      2.95 o
 -10   0   6       68.83       70.14      4.27 o
  -8   0   6      342.13      339.12      6.35 o
  -6   0   6      124.65      145.18      3.31 o
  -4   0   6        2.62        0.00      0.41 o
  -2   0   6       16.45       12.72      1.39 o
   0   0   6        8.60        7.58      1.65 o
   2   0   6      702.50      833.99      9.43 o
   4   0   6      892.43      956.81     15.74 o
   6   0   6       41.97       37.98      1.81 o
   8   0   6      124.26      118.08      5.24 o
  10   0   6        5.19        4.53      1.89 o
 -12   1   6       11.13       16.35      1.97 o
 -11   1   6       15.38       12.62      1.99 o
 -10   1   6      164.67      170.56      8.84 o
  -9   1   6       50.37       55.55      3.53 o
  -8   1   6       25.01       32.52      1.53 o
  -7   1   6      235.87      238.29      3.40 o
  -6   1   6       13.01       13.86      0.77 o
  -5   1   6      735.09      705.31      8.64 o
  -4   1   6       10.37        7.71      1.48 o
  -3   1   6       92.64       88.07      2.90 o
  -2   1   6      902.83      956.88     10.54 o
  -1   1   6      599.33      639.20      8.78 o
   0   1   6     2228.10     2337.25     24.74 o
   1   1   6      647.91      651.86      5.82 o
   2   1   6      959.73      974.20     25.94 o
   3   1   6     2875.69     2954.99     21.83 o
   4   1   6       70.81       69.34      1.14 o
   5   1   6      426.28      382.97      3.66 o
   6   1   6      175.95      176.16      6.81 o
   7   1   6       29.02       20.57      2.11 o
   8   1   6      316.20      277.90     11.67 o
   9   1   6      438.71      451.74      8.73 o
  10   1   6       28.09       31.60      2.30 o
  11   1   6      380.90      394.13      8.68 o
 -11   2   6      211.48      208.83      5.56 o
 -10   2   6      142.44      147.85      4.37 o
  -9   2   6       57.55       60.85      2.18 o
  -8   2   6      482.82      486.75      6.91 o
  -7   2   6      346.28      340.72      5.05 o
  -6   2   6       63.44       49.85      1.33 o
  -5   2   6      584.39      575.17      6.19 o
  -4   2   6     2937.87     3028.62     27.32 o
  -3   2   6     4061.35     4227.77     37.57 o
  -2   2   6      885.14      885.18     10.17 o
  -1   2   6     1161.97     1133.97     13.47 o
   0   2   6     2257.13     2179.91     23.26 o
   1   2   6      502.29      467.16      4.91 o
   2   2   6      616.90      626.76      5.76 o
   3   2   6      212.80      260.79      2.92 o
   4   2   6       39.69       43.72      0.89 o
   5   2   6      652.67      630.88      6.99 o
   6   2   6     2589.60     2378.81    101.93 o
   7   2   6      675.28      629.13      7.33 o
   8   2   6      166.87      169.71      3.71 o
   9   2   6      153.67      159.18      4.64 o
  10   2   6       54.70       46.34      2.72 o
  11   2   6       14.62       13.77      3.20 o
 -11   3   6      139.96      149.43      7.15 o
 -10   3   6        5.36        4.85      1.10 o
  -9   3   6        3.44        1.65      0.87 o
  -8   3   6        0.94        0.62      0.62 o
  -7   3   6       18.01       21.66      1.66 o
  -6   3   6      103.12       97.24      1.91 o
  -5   3   6      225.25      255.72      3.36 o
  -4   3   6      808.88      817.05      8.26 o
  -3   3   6     2553.24     2572.12     23.69 o
  -2   3   6      484.62      492.72      6.29 o
  -1   3   6      266.11      289.84      5.39 o
   0   3   6      167.79      147.31      4.56 o
   1   3   6      326.15      313.49      5.59 o
   2   3   6     1023.19      982.40      9.62 o
   3   3   6       74.58       85.28      1.46 o
   4   3   6      892.67      895.93      8.17 o
   5   3   6        0.34        1.58      0.54 o
   6   3   6      608.82      596.87      7.02 o
   7   3   6      469.36      470.08      7.39 o
   8   3   6      247.07      246.79      8.27 o
   9   3   6       13.11       14.92      1.40 o
  10   3   6      203.04      196.17      5.51 o
 -11   4   6       14.07       12.53      2.71 o
 -10   4   6        5.08        3.46      1.46 o
  -9   4   6       99.67       93.56      3.51 o
  -8   4   6        9.17        8.94      1.43 o
  -7   4   6       54.89       50.72      2.40 o
  -6   4   6      122.78      117.18      3.50 o
  -5   4   6      165.86      160.23      3.09 o
  -4   4   6      343.14      356.30      4.43 o
  -3   4   6       37.22       35.80      1.15 o
  -2   4   6       21.54       16.02      0.89 o
  -1   4   6       78.51       83.98      1.97 o
   0   4   6      140.20      161.37      2.94 o
   1   4   6      118.07      126.36      3.24 o
   2   4   6       70.66       73.31      1.78 o
   3   4   6       30.41       29.92      1.07 o
   4   4   6        0.45        3.03      1.01 o
   5   4   6       91.58       91.87      2.11 o
   6   4   6      278.94      270.72      4.11 o
   7   4   6        1.98        0.61      0.63 o
   8   4   6       43.61       43.61      1.72 o
   9   4   6        4.40        4.79      1.12 o
  10   4   6       91.53       97.25      3.30 o
 -10   5   6        5.27        3.92      1.45 o
  -9   5   6      101.78       98.38      6.45 o
  -8   5   6      305.94      287.25      8.22 o
  -7   5   6      296.37      284.57      6.34 o
  -6   5   6      596.71      583.02     10.15 o
  -5   5   6       47.25       48.49      2.39 o
  -4   5   6      118.04      122.16      2.27 o
  -3   5   6       30.76       28.68      1.10 o
  -2   5   6      239.93      248.83      4.03 o
  -1   5   6      341.98      318.62      4.83 o
   0   5   6      222.85      223.26      3.81 o
   1   5   6      601.18      590.13      9.70 o
   2   5   6      676.15      641.74      8.33 o
   3   5   6       64.44       70.14      2.69 o
   4   5   6     1892.68     1816.38     20.83 o
   5   5   6      115.08      110.49      2.44 o
   6   5   6        3.58        3.12      0.68 o
   7   5   6       61.39       61.44      2.00 o
   8   5   6      101.26      103.26      2.66 o
   9   5   6       22.00       24.87      1.52 o
 -10   6   6       74.34       78.99      4.85 o
  -9   6   6      185.00      191.51      5.53 o
  -8   6   6       68.97       63.13      3.09 o
  -7   6   6        3.91        3.35      1.19 o
  -6   6   6       36.83       45.00      2.54 o
  -5   6   6       10.54       11.17      1.42 o
  -4   6   6      104.08      106.59      2.21 o
  -3   6   6      159.73      159.25      2.78 o
  -2   6   6     1407.39     1403.50     16.23 o
  -1   6   6     1879.16     1790.40     20.20 o
   0   6   6       77.70       80.00      2.45 o
   1   6   6      163.81      173.34      4.34 o
   2   6   6       76.93       82.12      3.27 o
   3   6   6       62.92       53.54      2.49 o
   4   6   6      615.78      573.68     10.36 o
   5   6   6       15.97       15.83      1.75 o
   6   6   6      210.50      198.90      5.15 o
   7   6   6      248.63      250.38      5.18 o
   8   6   6       95.07       94.87      3.22 o
   9   6   6      422.97      425.45      7.58 o
  -9   7   6        1.33        0.07      1.26 o
  -8   7   6       23.74       21.96      2.16 o
  -7   7   6       10.73       10.34      1.62 o
  -6   7   6       31.47       30.63      2.58 o
  -5   7   6       65.77       66.27      3.17 o
  -4   7   6       14.99       15.36      1.21 o
  -3   7   6      175.46      171.41      3.45 o
  -2   7   6       56.43       52.37      1.92 o
  -1   7   6      258.92      270.74      4.74 o
   0   7   6       44.95       45.09      1.87 o
   1   7   6      173.04      156.12      5.00 o
   2   7   6        0.05        0.67      0.87 o
   3   7   6       50.27       56.67      2.69 o
   4   7   6       32.17       31.21      2.18 o
   5   7   6      118.49      115.44      4.18 o
   6   7   6       47.61       49.93      2.93 o
   7   7   6        3.78        4.04      1.13 o
   8   7   6       15.35       15.67      1.67 o
  -8   8   6        0.70        0.00      1.24 o
  -7   8   6        6.32        3.58      1.45 o
  -6   8   6       40.62       40.87      2.68 o
  -5   8   6      114.10      123.02      6.82 o
  -4   8   6       64.48       63.02      3.04 o
  -3   8   6       55.77       58.28      2.20 o
  -2   8   6        3.92        4.60      0.89 o
  -1   8   6        9.88       10.17      1.09 o
   0   8   6       92.18       92.42      2.68 o
   1   8   6      132.77      129.43      4.09 o
   2   8   6       10.61       10.51      1.72 o
   3   8   6        0.78        1.60      1.14 o
   4   8   6       30.38       25.51      4.16 o
   5   8   6      236.43      224.69      6.27 o
   6   8   6       39.22       35.57      2.67 o
   7   8   6      110.94      118.28      4.65 o
  -6   9   6      137.03      143.01      5.43 o
  -5   9   6      111.91      119.63      4.38 o
  -4   9   6       30.77       28.74      2.35 o
  -3   9   6       27.71       30.95      2.32 o
  -2   9   6       33.01       38.01      2.36 o
  -1   9   6       16.65       16.20      1.35 o
   0   9   6       16.81       17.32      1.41 o
   1   9   6      367.23      357.16     10.29 o
   2   9   6        9.09       10.54      1.70 o
   3   9   6      321.45      343.27      8.02 o
   4   9   6      106.56      115.59      4.50 o
   5   9   6      103.58      100.99      4.30 o
  -4  10   6        0.01        1.32      1.35 o
  -3  10   6       38.19       42.57      2.82 o
  -2  10   6       70.90       77.09      3.57 o
  -1  10   6       47.77       49.52      2.80 o
   0  10   6       99.81      108.08      4.09 o
   1  10   6       62.94       75.99      3.62 o
   2  10   6      209.55      228.02      8.47 o
   3  10   6        7.45        5.49      1.63 o
 -11   0   7       31.96       35.51      3.37 o
  -9   0   7      197.27      191.95      6.77 o
  -7   0   7      633.95      587.81      9.36 o
  -5   0   7      133.37      148.55      3.30 o
  -3   0   7        2.04        0.00      0.42 o
  -1   0   7        2.30        1.58      0.71 o
   1   0   7     1776.25     1733.91     18.56 o
   3   0   7     1939.29     1926.63     39.52 o
   5   0   7      331.29      316.09      4.58 o
   7   0   7       51.94       65.73      3.80 o
   9   0   7      794.29      808.63     18.99 o
 -11   1   7      209.80      223.88      5.79 o
 -10   1   7      150.17      160.72      7.68 o
  -9   1   7       30.59       27.20      1.50 o
  -8   1   7      383.40      394.87      5.05 o
  -7   1   7       76.55       76.64      1.77 o
  -6   1   7       18.90       15.29      0.97 o
  -5   1   7     1090.71     1123.88     11.74 o
  -4   1   7       29.48       33.11      1.16 o
  -3   1   7     2168.40     2182.32     19.94 o
  -2   1   7      592.78      659.94      7.68 o
  -1   1   7      729.58      668.07      8.00 o
   0   1   7     2394.33     2470.11     26.27 o
   1   1   7       17.56       23.12      0.98 o
   2   1   7      147.63      134.12      1.83 o
   3   1   7      896.58      898.04      7.30 o
   4   1   7        0.37        0.75      0.28 o
   5   1   7      179.21      168.43      2.53 o
   6   1   7       64.56       70.47      1.74 o
   7   1   7     1152.73     1066.80     16.93 o
   8   1   7        5.18        9.75      2.88 o
   9   1   7       61.63       65.82      2.99 o
  10   1   7       17.26       15.85      3.03 o
 -11   2   7       24.56       19.74      1.97 o
 -10   2   7      276.74      288.09      6.44 o
  -9   2   7       39.07       41.98      1.89 o
  -8   2   7        3.09        3.33      0.80 o
  -7   2   7       89.02       84.24      1.88 o
  -6   2   7       59.91       58.59      1.50 o
  -5   2   7       23.93       27.32      1.04 o
  -4   2   7      218.24      225.47      4.11 o
  -3   2   7     4741.51     4910.43     43.55 o
  -2   2   7     2000.64     2007.27     21.70 o
  -1   2   7        0.44        3.79      0.73 o
   0   2   7     2125.45     2258.08     24.22 o
   1   2   7       37.05       41.25      0.99 o
   2   2   7      245.99      279.58      3.48 o
   3   2   7      803.69      819.64      7.46 o
   4   2   7      145.07      139.32      1.90 o
   5   2   7      122.50      123.86      2.34 o
   6   2   7      206.47      215.00      3.40 o
   7   2   7      149.85      137.17      7.37 o
   8   2   7      104.75       91.20      2.70 o
   9   2   7        8.84        5.66      1.31 o
  10   2   7        0.00        0.07      1.07 o
 -11   3   7        4.25        3.28      2.01 o
 -10   3   7       86.15       82.03      3.41 o
  -9   3   7       46.26       46.72      2.49 o
  -8   3   7       99.26      100.37      3.42 o
  -7   3   7       48.49       47.85      3.16 o
  -6   3   7        4.09        4.04      0.71 o
  -5   3   7       35.05       33.07      1.38 o
  -4   3   7     1684.06     1721.25     19.04 o
  -3   3   7       44.58       53.45      1.42 o
  -2   3   7     1863.31     1785.43     19.58 o
  -1   3   7      775.00      787.61      9.44 o
   0   3   7      759.04      749.78      9.07 o
   1   3   7      220.45      202.42      3.35 o
   2   3   7        6.70        8.42      1.09 o
   3   3   7        0.30        1.10      0.42 o
   4   3   7     1086.64     1039.00     10.62 o
   5   3   7      368.73      388.58      5.03 o
   6   3   7     2269.41     2272.01     21.75 o
   7   3   7        0.72        1.43      0.64 o
   8   3   7      181.87      179.51      4.00 o
   9   3   7       35.35       35.76      1.96 o
  10   3   7        5.29        2.88      1.31 o
 -11   4   7       18.66       19.82      2.04 o
 -10   4   7       92.12       88.81      4.81 o
  -9   4   7        0.60        0.04      1.04 o
  -8   4   7       64.29       67.83      2.97 o
  -7   4   7       27.94       24.89      1.86 o
  -6   4   7       66.19       63.35      1.97 o
  -5   4   7       61.16       64.94      3.00 o
  -4   4   7      645.06      623.82      6.95 o
  -3   4   7       13.12       12.40      0.90 o
  -2   4   7        5.16        5.24      0.66 o
  -1   4   7        8.63        8.50      0.88 o
   0   4   7     1103.08     1073.89     12.57 o
   1   4   7       27.84       15.29      1.22 o
   2   4   7     1148.80     1079.30     12.69 o
   3   4   7       15.43       13.73      0.92 o
   4   4   7      589.01      587.95      6.80 o
   5   4   7       23.02       22.89      1.14 o
   6   4   7       33.00       38.03      1.47 o
   7   4   7       43.39       52.57      1.80 o
   8   4   7      392.34      404.21      5.79 o
   9   4   7        0.00        1.34      0.96 o
  10   4   7      515.76      555.74      8.91 o
 -10   5   7        1.14        2.37      1.41 o
  -9   5   7       50.25       52.30      2.86 o
  -8   5   7       14.77       11.39      1.61 o
  -7   5   7      259.39      262.12     16.49 o
  -6   5   7       65.99       73.03      3.04 o
  -5   5   7      276.73      272.03      4.62 o
  -4   5   7      120.01      127.69      2.42 o
  -3   5   7       57.43       57.97      1.59 o
  -2   5   7      660.39      648.38      8.40 o
  -1   5   7       44.16       39.32      1.64 o
   0   5   7       66.23       69.46      2.00 o
   1   5   7      163.64      149.09      4.73 o
   2   5   7      248.29      253.12      4.62 o
   3   5   7      139.92      139.31      3.94 o
   4   5   7      415.19      393.81      7.79 o
   5   5   7       95.48      104.22      2.92 o
   6   5   7        0.37        0.72      0.73 o
   7   5   7       41.36       41.17      2.01 o
   8   5   7       80.43       88.02      2.98 o
   9   5   7       49.31       59.39      3.40 o
  -9   6   7       75.77       83.68      3.74 o
  -8   6   7       21.30       21.12      2.04 o
  -7   6   7      123.16      120.34      4.13 o
  -6   6   7      113.83      113.23      3.89 o
  -5   6   7      155.61      167.85      4.67 o
  -4   6   7       29.39       28.17      1.25 o
  -3   6   7        0.46        0.37      0.60 o
  -2   6   7        7.39        9.33      1.55 o
  -1   6   7      631.59      607.48      8.22 o
   0   6   7       97.39      110.12      4.12 o
   1   6   7      408.00      409.96     13.53 o
   2   6   7       25.30       29.73      1.47 o
   3   6   7       18.42       30.45      2.41 o
   4   6   7      740.51      743.91     15.11 o
   5   6   7      220.04      232.92      5.90 o
   6   6   7        1.21        1.12      0.94 o
   7   6   7       51.97       51.97      2.37 o
   8   6   7        5.27        6.62      1.32 o
  -8   7   7        2.05        0.82      1.17 o
  -7   7   7       83.25       87.54      3.64 o
  -6   7   7        0.22        0.00      0.96 o
  -5   7   7      133.53      143.84      4.50 o
  -4   7   7        3.12        1.75      0.81 o
  -3   7   7      171.54      165.68      3.08 o
  -2   7   7      347.42      320.05      5.30 o
  -1   7   7      759.54      754.89     10.00 o
   0   7   7      124.73      137.11      3.20 o
   1   7   7       37.78       42.56      2.29 o
   2   7   7       16.08       23.98      1.84 o
   3   7   7      157.04      157.41      5.05 o
   4   7   7        0.01        0.00      0.92 o
   5   7   7      460.39      461.19      9.45 o
   6   7   7       15.44       15.80      2.18 o
   7   7   7      343.34      351.19      8.28 o
  -7   8   7      125.02      123.18      6.26 o
  -6   8   7       42.01       40.95      2.68 o
  -5   8   7       28.33       28.52      2.63 o
  -4   8   7       76.57       74.41      3.33 o
  -3   8   7        0.48        1.00      0.77 o
  -2   8   7       31.23       33.84      1.72 o
  -1   8   7        2.86        2.49      0.87 o
   0   8   7        0.76        0.93      0.78 o
   1   8   7      204.88      205.06      5.41 o
   2   8   7       25.27       26.59      3.73 o
   3   8   7      177.33      196.10      5.53 o
   4   8   7        1.09        1.50      1.21 o
   5   8   7       78.19       76.36      3.64 o
   6   8   7       26.47       21.42      2.19 o
  -6   9   7      123.56      120.97      4.69 o
  -5   9   7       48.02       59.29      3.24 o
  -4   9   7       22.17       21.45      4.03 o
  -3   9   7        1.53        2.61      2.57 o
  -2   9   7        8.87       12.33      1.59 o
  -1   9   7        1.76        1.29      0.86 o
   0   9   7       37.02       36.80      1.95 o
   1   9   7        6.02        7.34      2.52 o
   2   9   7      182.28      178.70      5.39 o
   3   9   7        0.36        0.00      1.10 o
   4   9   7       29.98       31.77      3.67 o
   5   9   7        7.56       11.68      1.95 o
  -3  10   7        2.06        1.92      1.43 o
  -2  10   7       34.00       30.74      2.01 o
  -1  10   7        1.79        1.34      1.26 o
   0  10   7       59.96       62.69      3.23 o
   1  10   7       82.50       96.30      4.10 o
   2  10   7       98.53      117.31      5.32 o
 -10   0   8      234.19      257.13      8.45 o
  -8   0   8      634.48      638.05     10.33 o
  -6   0   8      103.94       92.89      2.70 o
  -4   0   8       31.07       44.99      1.69 o
  -2   0   8     1626.57     1627.11     30.98 o
   0   0   8       86.96       62.97      3.26 o
   2   0   8        0.22        3.47      2.22 o
   6   0   8        6.62        7.15      1.00 o
   8   0   8      279.34      290.04      9.08 o
  10   0   8      137.55      154.46      6.91 o
 -11   1   8       23.31       23.72      2.11 o
 -10   1   8      107.21      106.97      8.29 o
  -9   1   8        5.92        5.07      0.96 o
  -8   1   8        9.93       10.14      0.88 o
  -7   1   8      152.11      150.39      3.06 o
  -6   1   8       35.28       39.57      1.30 o
  -5   1   8      394.15      402.92      4.87 o
  -4   1   8        2.26        5.17      0.59 o
  -3   1   8      389.86      405.90      5.26 o
  -2   1   8      409.89      400.46      5.18 o
  -1   1   8     1322.14     1338.91     14.98 o
   0   1   8       47.20       54.33      1.52 o
   1   1   8      467.41      443.70      4.92 o
   2   1   8      384.67      439.86      4.04 o
   3   1   8       36.91       31.45      0.92 o
   4   1   8      176.22      197.43      2.33 o
   5   1   8      571.32      558.46      5.60 o
   6   1   8      211.75      214.86      5.27 o
   7   1   8       10.50       17.08      2.04 o
   8   1   8       40.87       37.19      2.25 o
   9   1   8      284.46      272.33      6.46 o
  10   1   8       15.90       15.73      2.26 o
 -11   2   8       67.86       66.41      4.60 o
 -10   2   8      254.26      261.04      6.21 o
  -9   2   8        6.85        6.58      1.31 o
  -8   2   8        0.51        0.00      0.62 o
  -7   2   8       56.39       59.48      1.81 o
  -6   2   8      139.45      138.67      2.42 o
  -5   2   8      223.88      235.10      3.26 o
  -4   2   8     1837.63     1851.07     18.19 o
  -3   2   8     1551.50     1604.78     15.66 o
  -2   2   8        0.47        1.67      0.53 o
  -1   2   8       69.89       72.25      1.82 o
   0   2   8      294.44      344.25      4.87 o
   1   2   8     2005.00     2077.93     19.23 o
   2   2   8       60.26       56.02      1.51 o
   3   2   8       80.51       68.57      1.36 o
   4   2   8     2418.93     2340.42     17.78 o
   5   2   8      143.10      142.40      2.64 o
   6   2   8      265.61      269.67      4.01 o
   7   2   8      484.80      451.36      6.85 o
   8   2   8        0.77        0.16      0.74 o
   9   2   8       22.46       27.62      2.36 o
  10   2   8        2.95        3.13      1.35 o
 -11   3   8        1.85        2.08      1.93 o
 -10   3   8        1.94        0.32      1.25 o
  -9   3   8       48.98       46.86      2.64 o
  -8   3   8       41.33       46.37      2.41 o
  -7   3   8        4.63        2.59      0.79 o
  -6   3   8       68.45       63.43      1.96 o
  -5   3   8      149.33      138.22      2.91 o
  -4   3   8      211.05      208.44      3.69 o
  -3   3   8      472.58      466.14      5.49 o
  -2   3   8        0.42        0.00      0.42 o
  -1   3   8        3.68        4.55      0.63 o
   0   3   8       69.73       50.58      1.54 o
   1   3   8      249.81      234.44      5.12 o
   2   3   8     1145.83     1153.59     13.39 o
   3   3   8       48.20       50.96      1.21 o
   4   3   8      134.15      127.82      2.40 o
   5   3   8        1.77        1.12      0.60 o
   6   3   8        2.51        1.79      0.70 o
   7   3   8      174.07      192.18      3.45 o
   8   3   8      154.40      163.91      3.85 o
   9   3   8       13.43       10.63      1.31 o
  10   3   8       79.39       89.17      3.89 o
 -10   4   8        5.30        3.76      1.40 o
  -9   4   8      230.89      236.65      5.97 o
  -8   4   8        2.07        1.82      1.11 o
  -7   4   8      254.11      259.90      6.72 o
  -6   4   8        0.00        0.33      0.69 o
  -5   4   8       92.84       81.76      2.27 o
  -4   4   8       56.66       51.07      1.76 o
  -3   4   8      102.93       90.43      2.23 o
  -2   4   8       51.05       50.28      1.66 o
  -1   4   8      967.85      926.71     11.18 o
   0   4   8       10.09        6.83      0.75 o
   1   4   8      470.51      439.95      6.18 o
   2   4   8        0.08        0.00      0.46 o
   3   4   8        1.72        2.34      0.61 o
   4   4   8        2.60        3.18      0.83 o
   5   4   8        1.54        1.32      0.74 o
   6   4   8       38.37       35.12      1.74 o
   7   4   8        5.76        5.10      0.84 o
   8   4   8       19.27       24.31      1.41 o
   9   4   8      122.55      131.06      3.72 o
 -10   5   8        3.15        3.16      1.36 o
  -9   5   8        1.36        0.00      1.11 o
  -8   5   8       86.64       81.74      3.38 o
  -7   5   8      250.60      241.97      5.95 o
  -6   5   8      284.95      291.06      7.30 o
  -5   5   8        9.83        9.91      1.03 o
  -4   5   8       18.02       18.52      1.04 o
  -3   5   8      540.50      514.31      7.10 o
  -2   5   8       61.10       48.62      1.74 o
  -1   5   8      351.76      354.58      5.42 o
   0   5   8      209.67      210.45      3.84 o
   1   5   8        2.00        2.04      0.64 o
   2   5   8      327.38      353.47      8.65 o
   3   5   8        0.00        1.29      0.89 o
   4   5   8      270.60      263.32      6.01 o
   5   5   8       85.15       86.38      2.69 o
   6   5   8       65.05       68.43      2.51 o
   7   5   8       13.28       14.29      1.45 o
   8   5   8       25.41       23.92      1.78 o
   9   5   8        1.42        3.97      1.67 o
  -9   6   8       14.40       13.62      1.87 o
  -8   6   8        0.52        1.15      1.13 o
  -7   6   8       10.77        9.51      1.57 o
  -6   6   8       67.50       63.44      3.03 o
  -5   6   8      280.87      274.03      9.00 o
  -4   6   8      106.73      105.60      2.40 o
  -3   6   8      619.18      603.01      8.66 o
  -2   6   8      171.64      172.07      3.55 o
  -1   6   8        9.09       10.28      1.21 o
   0   6   8      181.92      172.42      3.54 o
   1   6   8        0.31        0.42      0.57 o
   2   6   8      189.07      178.92      4.74 o
   3   6   8      144.47      127.50      4.28 o
   4   6   8      214.31      237.10      5.92 o
   5   6   8      124.23      134.14      4.38 o
   6   6   8       42.04       40.00      2.57 o
   7   6   8      179.01      177.46      4.42 o
   8   6   8        9.79       11.98      2.35 o
  -8   7   8       37.38       35.29      2.63 o
  -7   7   8       66.69       67.11      3.80 o
  -6   7   8      100.18      101.86      3.95 o
  -5   7   8       65.93       59.48      3.37 o
  -4   7   8       78.79       78.33      2.36 o
  -3   7   8      109.76      105.76      3.33 o
  -2   7   8       20.22       23.51      2.46 o
  -1   7   8      114.79      114.27      3.70 o
   0   7   8        3.73        5.00      1.09 o
   1   7   8        6.87        2.44      1.40 o
   2   7   8       58.85       59.39      2.83 o
   3   7   8      392.29      391.01     10.29 o
   4   7   8       40.36       38.47      3.23 o
   5   7   8        0.42        2.59      1.21 o
   6   7   8      107.77      111.10      4.27 o
   7   7   8        1.21        2.07      1.32 o
  -7   8   8        0.17        0.00      1.26 o
  -6   8   8       53.21       54.44      3.13 o
  -5   8   8        4.69        2.98      1.23 o
  -4   8   8        4.42        3.26      1.27 o
  -3   8   8        7.97        9.01      0.97 o
  -2   8   8       52.51       50.16      3.30 o
  -1   8   8      111.69      115.80      3.09 o
   0   8   8       77.96       83.59      2.66 o
   1   8   8        4.58        4.54      1.38 o
   2   8   8      118.12      127.60      4.38 o
   3   8   8       30.45       26.96      2.24 o
   4   8   8       72.63       74.07      7.29 o
   5   8   8       70.83       67.74      3.41 o
   6   8   8        6.10        2.88      1.68 o
  -5   9   8       11.19       10.59      3.20 o
  -4   9   8        5.45        6.68      1.89 o
  -3   9   8        2.15        3.62      1.52 o
  -2   9   8       28.98       29.35      2.21 o
  -1   9   8       37.03       43.51      2.08 o
   0   9   8      182.01      201.24      7.20 o
   1   9   8      177.97      192.95      6.11 o
   2   9   8       42.89       48.52      2.98 o
   3   9   8       44.58       56.91      3.31 o
   4   9   8        4.13        1.25      1.30 o
  -1  10   8        9.31       11.60      1.80 o
   0  10   8       72.96       72.62      5.60 o
 -11   0   9        0.14        0.99      1.82 o
  -9   0   9      108.29      107.27      3.52 o
  -7   0   9        1.32        1.02      0.77 o
  -5   0   9       34.27       31.89      6.16 o
  -3   0   9      173.07      199.85      4.57 o
  -1   0   9        8.10       11.58      1.42 o
   1   0   9      776.86      743.24     11.07 o
   3   0   9      375.98      354.97      5.03 o
   5   0   9      141.62      131.88      3.36 o
   7   0   9      143.68      160.66      6.25 o
   9   0   9      308.40      308.63     10.00 o
 -11   1   9        8.20        5.45      2.12 o
 -10   1   9      215.70      225.80      5.56 o
  -9   1   9       17.13       19.93      1.41 o
  -8   1   9      162.19      157.08      5.76 o
  -7   1   9      409.41      406.81      5.14 o
  -6   1   9       49.01       52.60      1.52 o
  -5   1   9      242.81      244.47      3.39 o
  -4   1   9      359.89      382.13      4.57 o
  -3   1   9       21.36       23.58      0.95 o
  -2   1   9      648.42      616.60      7.51 o
  -1   1   9       31.42       29.34      1.22 o
   0   1   9      849.71      828.23      9.95 o
   1   1   9      711.76      736.11      9.02 o
   2   1   9      882.41      856.25      7.14 o
   3   1   9      142.86      128.97      2.25 o
   4   1   9      620.23      639.09      5.71 o
   5   1   9       72.73       79.17      1.89 o
   6   1   9      566.97      557.11      6.64 o
   7   1   9        2.93        4.79      1.16 o
   8   1   9      201.29      204.58      5.33 o
   9   1   9       64.98       58.63      3.01 o
  10   1   9      112.31      115.39      4.27 o
 -11   2   9        1.14        0.94      1.93 o
 -10   2   9       20.76       23.14      2.15 o
  -9   2   9      123.39      124.22      3.98 o
  -8   2   9        6.73        7.98      2.18 o
  -7   2   9       74.52       75.13      2.48 o
  -6   2   9      349.57      379.08      5.69 o
  -5   2   9     1090.41     1124.34     13.24 o
  -4   2   9      199.26      188.10      3.43 o
  -3   2   9      171.38      163.11      3.64 o
  -2   2   9      255.72      242.56      3.94 o
  -1   2   9        0.87        0.84      0.47 o
   0   2   9      122.44      142.46      2.79 o
   1   2   9      156.64      155.94      2.97 o
   2   2   9      905.99      942.89      9.53 o
   3   2   9      389.34      374.16      4.12 o
   4   2   9     1779.80     1706.18     14.70 o
   5   2   9     1186.75     1179.65     12.11 o
   6   2   9        0.07        0.84      0.64 o
   7   2   9       37.18       38.08      1.84 o
   8   2   9        0.76        0.00      0.72 o
   9   2   9       96.13      102.87      7.27 o
 -10   3   9       13.60       14.94      1.86 o
  -9   3   9      184.33      189.40      5.13 o
  -8   3   9       40.16       45.44      2.49 o
  -7   3   9      217.85      228.00      4.20 o
  -6   3   9       65.36       63.12      2.06 o
  -5   3   9      135.29      135.37      2.98 o
  -4   3   9       83.47       91.36      2.38 o
  -3   3   9      155.47      139.18      2.84 o
  -2   3   9       57.37       59.21      1.77 o
  -1   3   9      431.87      445.77     13.43 o
   0   3   9        0.23        0.00      0.41 o
   1   3   9       79.96       64.25      1.88 o
   2   3   9      170.91      159.88      3.94 o
   3   3   9       56.40       55.99      1.75 o
   4   3   9      385.74      386.41      5.98 o
   5   3   9      255.14      263.01      3.96 o
   6   3   9       32.17       28.96      1.37 o
   7   3   9       94.61       94.45      2.39 o
   8   3   9        0.04        0.00      0.84 o
   9   3   9       26.71       23.32      1.75 o
 -10   4   9        2.80        3.17      1.36 o
  -9   4   9       54.03       58.22      5.92 o
  -8   4   9        2.01        1.31      1.12 o
  -7   4   9       33.99       36.58      3.55 o
  -6   4   9        8.26        7.98      1.00 o
  -5   4   9       97.86       94.98      3.10 o
  -4   4   9       67.81       59.82      2.02 o
  -3   4   9       57.12       56.37      2.28 o
  -2   4   9        6.95        5.72      0.78 o
  -1   4   9        0.00        1.91      0.62 o
   0   4   9      215.75      207.36      5.53 o
   1   4   9       94.76       85.65      2.25 o
   2   4   9      604.77      565.24      7.65 o
   3   4   9      110.32      100.59      3.85 o
   4   4   9       41.12       41.16      2.17 o
   5   4   9       24.56       22.72      1.44 o
   6   4   9       17.77       21.59      1.48 o
   7   4   9       10.07       10.94      1.27 o
   8   4   9      237.21      238.84      8.54 o
   9   4   9       16.37       14.78      2.03 o
  -9   5   9       56.36       66.32      3.29 o
  -8   5   9        3.67        5.26      1.45 o
  -7   5   9       67.67       71.02      3.15 o
  -6   5   9        3.86        6.55      2.38 o
  -5   5   9       13.21       13.04      1.17 o
  -4   5   9      173.25      167.39      4.30 o
  -3   5   9      901.96      886.45     11.12 o
  -2   5   9       83.63       85.87      3.47 o
  -1   5   9      518.88      471.87      6.80 o
   0   5   9      189.57      197.64      5.32 o
   1   5   9      720.27      695.41      9.21 o
   2   5   9      232.21      233.38      4.89 o
   3   5   9       15.06       10.18      1.42 o
   4   5   9      101.19      109.27      3.72 o
   5   5   9      172.33      166.13      4.76 o
   6   5   9       23.35       19.40      2.26 o
   7   5   9      572.84      581.67      9.00 o
   8   5   9      199.21      211.70      4.88 o
  -9   6   9        0.00        0.19      1.28 o
  -8   6   9       46.31       43.54      2.82 o
  -7   6   9       13.15       11.18      1.73 o
  -6   6   9       14.89       18.17      1.88 o
  -5   6   9      188.86      186.57      4.38 o
  -4   6   9       48.34       54.18      1.77 o
  -3   6   9      185.00      178.22      3.68 o
  -2   6   9      399.49      401.79      6.22 o
  -1   6   9      153.94      154.16      3.38 o
   0   6   9       12.97       10.32      1.02 o
   1   6   9       52.91       46.89      1.88 o
   2   6   9      206.84      229.67      5.62 o
   3   6   9      747.81      686.42     12.03 o
   4   6   9      146.07      139.58      5.03 o
   5   6   9       10.02        7.67      4.00 o
   6   6   9      100.18      108.53      4.08 o
   7   6   9       87.91       95.04      3.27 o
  -8   7   9        4.70        4.45      2.28 o
  -7   7   9        2.13        2.15      2.11 o
  -6   7   9       76.02       75.52      3.45 o
  -5   7   9        3.08        4.19      1.55 o
  -4   7   9        7.25        6.30      0.90 o
  -3   7   9        1.20        2.51      0.74 o
  -2   7   9      112.33      116.22      4.29 o
  -1   7   9       16.06       18.24      1.33 o
   0   7   9       20.34       28.33      2.08 o
   1   7   9      122.75      117.16      5.65 o
   2   7   9       50.55       40.11      2.46 o
   3   7   9        7.16        7.60      1.46 o
   4   7   9      201.54      198.28      5.67 o
   5   7   9       70.73       78.34      7.17 o
   6   7   9        9.38        5.87      1.52 o
  -6   8   9       55.74       60.54      3.28 o
  -5   8   9        0.46        0.00      1.00 o
  -4   8   9       30.96       30.92      2.36 o
  -3   8   9        1.36        1.22      0.77 o
  -2   8   9       10.02       12.45      1.39 o
  -1   8   9       59.29       64.33      2.41 o
   0   8   9       37.85       40.75      2.00 o
   1   8   9      104.88      111.79      4.05 o
   2   8   9      127.31      126.31      4.42 o
   3   8   9       39.19       34.72      2.54 o
   4   8   9       96.83       83.66      3.73 o
   5   8   9        1.72        1.38      1.23 o
  -4   9   9       27.33       32.31      2.55 o
  -3   9   9        2.32        3.02      1.61 o
  -2   9   9      205.09      202.13      4.49 o
  -1   9   9        5.61        8.05      1.23 o
   0   9   9      308.92      316.11      7.45 o
   1   9   9      105.02      125.24     10.60 o
   2   9   9       37.80       37.53      4.14 o
   3   9   9       31.83       36.78      2.71 o
 -10   0  10      367.81      414.35     11.61 o
  -8   0  10        8.20        9.74      1.32 o
  -6   0  10      126.19      127.00      4.98 o
  -4   0  10      183.71      173.45      3.85 o
  -2   0  10     2260.36     2229.64     42.21 o
   0   0  10      990.73      961.79     19.79 o
   2   0  10      182.63      175.54      4.70 o
   4   0  10      327.37      327.28      4.95 o
   6   0  10     1061.90     1077.34     22.81 o
   8   0  10      553.01      563.15     14.60 o
 -11   1  10       17.47       22.84      3.11 o
 -10   1  10       13.52       11.44      2.36 o
  -9   1  10        0.29        0.00      0.86 o
  -8   1  10      177.38      193.54      3.88 o
  -7   1  10        1.35        1.34      0.72 o
  -6   1  10      187.88      197.72      3.71 o
  -5   1  10       72.94       70.10      2.06 o
  -4   1  10      103.78       98.13      2.38 o
  -3   1  10        2.82        1.80      0.99 o
  -2   1  10      790.59      851.93     20.87 o
  -1   1  10        2.13        2.97      0.64 o
   0   1  10       17.75       15.77      1.52 o
   1   1  10      321.12      325.32      4.87 o
   2   1  10      813.80      806.17      9.88 o
   3   1  10       45.91       42.56      1.75 o
   4   1  10     1380.91     1354.18     10.95 o
   5   1  10       23.94       21.75      1.11 o
   6   1  10       86.62       79.59      2.36 o
   7   1  10       79.24       82.09      3.73 o
   8   1  10        0.17        0.00      1.04 o
   9   1  10      109.16      119.93      4.32 o
 -10   2  10        0.76        1.50      2.14 o
  -9   2  10       10.19        8.39      1.45 o
  -8   2  10       19.13       20.64      1.41 o
  -7   2  10       57.13       59.26      2.61 o
  -6   2  10        5.30        5.15      0.92 o
  -5   2  10       15.99       16.65      1.20 o
  -4   2  10        5.77        5.94      0.82 o
  -3   2  10      100.97      110.21      2.68 o
  -2   2  10      346.17      339.63      5.16 o
  -1   2  10       82.22       79.58      2.07 o
   0   2  10       44.76       46.66      1.62 o
   1   2  10       81.08       85.10      2.16 o
   2   2  10       85.06       76.37      2.09 o
   3   2  10        1.07        1.37      0.78 o
   4   2  10      349.52      378.99      4.35 o
   5   2  10       53.51       57.14      1.76 o
   6   2  10      251.75      236.79      3.96 o
   7   2  10       39.01       40.66      1.96 o
   8   2  10        1.99        0.58      1.05 o
   9   2  10        2.76        0.28      1.15 o
 -10   3  10        0.45        0.39      1.49 o
  -9   3  10        0.58        2.70      1.23 o
  -8   3  10       10.18        8.78      1.43 o
  -7   3  10      164.14      163.53      3.54 o
  -6   3  10        1.89        3.49      0.90 o
  -5   3  10     1792.08     1787.42     20.23 o
  -4   3  10      802.75      754.00      9.69 o
  -3   3  10       73.93       73.44      2.11 o
  -2   3  10       48.80       47.42      1.81 o
  -1   3  10      104.19      108.64      2.55 o
   0   3  10      373.89      343.59      5.25 o
   1   3  10      734.32      696.58      8.98 o
   2   3  10      147.59      146.84      3.03 o
   3   3  10      172.64      169.77      3.32 o
   4   3  10       65.28       67.05      2.22 o
   5   3  10      861.96      870.18     11.32 o
   6   3  10        1.32        0.80      0.82 o
   7   3  10        6.43        5.83      1.05 o
   8   3  10       42.72       39.01      2.54 o
   9   3  10       31.44       44.05      4.11 o
 -10   4  10        2.81        2.05      1.55 o
  -9   4  10      152.62      163.25      4.96 o
  -8   4  10       13.97       14.70      1.75 o
  -7   4  10      134.35      131.98      4.16 o
  -6   4  10       53.18       50.12      2.70 o
  -5   4  10      235.30      227.85      6.83 o
  -4   4  10       91.83       80.98      2.45 o
  -3   4  10      795.57      764.51      9.85 o
  -2   4  10       39.32       34.92      1.57 o
  -1   4  10     1148.61     1074.79     14.02 o
   0   4  10      105.37      112.04      2.68 o
   1   4  10      110.99      114.58      2.71 o
   2   4  10        0.05        0.00      0.35 o
   3   4  10       74.57       67.62      5.28 o
   4   4  10       23.28       20.71      2.30 o
   5   4  10      154.32      153.93      3.64 o
   6   4  10        0.04        0.00      1.07 o
   7   4  10      506.39      540.82      9.52 o
   8   4  10        0.25        0.00      1.19 o
  -9   5  10       12.49        8.75      1.73 o
  -8   5  10        0.84        2.13      1.23 o
  -7   5  10        9.21       11.30      1.62 o
  -6   5  10       22.85       27.94      1.65 o
  -5   5  10       66.20       63.46      3.90 o
  -4   5  10      164.11      154.98      2.98 o
  -3   5  10      613.77      579.44      8.09 o
  -2   5  10      105.55      111.40      2.83 o
  -1   5  10        2.85        3.81      0.83 o
   0   5  10        2.49        2.18      0.72 o
   1   5  10       96.26       80.77      2.37 o
   2   5  10      122.28      116.65      2.87 o
   3   5  10       45.38       40.28      2.68 o
   4   5  10        0.04        1.02      0.97 o
   5   5  10       98.30      103.13      5.15 o
   6   5  10       29.97       25.02      1.74 o
   7   5  10      119.19      119.12      3.59 o
   8   5  10       36.71       46.24      2.40 o
  -8   6  10        2.38        3.41      1.42 o
  -7   6  10        2.75        1.88      1.21 o
  -6   6  10        1.28        0.00      1.08 o
  -5   6  10       25.63       22.29      1.51 o
  -4   6  10        4.45        5.07      0.96 o
  -3   6  10      184.35      175.63      5.97 o
  -2   6  10      512.42      491.72      7.32 o
  -1   6  10       13.61       13.95      1.25 o
   0   6  10       26.83       29.14      1.55 o
   1   6  10       14.62       14.91      1.22 o
   2   6  10       15.98       14.55      1.96 o
   3   6  10       14.51       15.42      1.74 o
   4   6  10      195.13      187.06      5.30 o
   5   6  10      170.79      165.63      5.09 o
   6   6  10        1.16        0.52      1.12 o
   7   6  10       84.53       92.48      7.34 o
  -7   7  10       43.52       39.21      2.78 o
  -6   7  10       84.19       90.31      3.81 o
  -5   7  10        1.62        2.66      1.45 o
  -4   7  10      200.22      208.45      4.56 o
  -3   7  10        9.21        8.02      1.13 o
  -2   7  10        5.43        8.22      1.07 o
  -1   7  10       15.97       17.58      1.38 o
   0   7  10      141.50      139.28      3.44 o
   1   7  10        4.61        1.44      1.08 o
   2   7  10      371.22      380.05      8.19 o
   3   7  10      497.84      468.70     23.01 o
   4   7  10      139.03      145.40      4.85 o
   5   7  10        5.20        5.94      1.48 o
   6   7  10       22.67       27.19      2.45 o
  -6   8  10        1.95        0.04      1.18 o
  -5   8  10        1.73        0.44      1.14 o
  -4   8  10       38.31       36.27      2.01 o
  -3   8  10        1.95        3.43      0.87 o
  -2   8  10       92.43       88.37      2.81 o
  -1   8  10        2.82        3.28      1.01 o
   0   8  10      199.24      210.23      4.56 o
   1   8  10        2.37        0.00      1.05 o
   2   8  10       37.79       45.64      2.79 o
   3   8  10        4.66        1.87      1.70 o
   4   8  10        5.97        7.89      1.61 o
  -3   9  10        1.61        1.78      1.03 o
  -2   9  10       58.65       60.87      2.54 o
  -1   9  10       20.00       26.54      1.82 o
   0   9  10       78.80       87.12      3.86 o
   1   9  10       18.06       16.18      2.60 o
   2   9  10        5.78        6.30      1.57 o
  -9   0  11       38.77       40.77      3.35 o
  -7   0  11        2.20        0.17      0.51 o
  -5   0  11       22.80       26.55      1.70 o
  -3   0  11      244.14      255.73      7.69 o
  -1   0  11       36.64       41.03      2.83 o
   1   0  11      395.38      400.82      7.11 o
   3   0  11      311.77      296.93      4.69 o
   5   0  11        1.91        1.21      0.50 o
   7   0  11       67.95       65.30      4.22 o
   9   0  11      128.08      132.45      6.58 o
 -10   1  11       54.59       59.57      4.34 o
  -9   1  11        2.13        1.28      1.84 o
  -8   1  11        4.50        5.60      0.97 o
  -7   1  11        0.56        0.83      0.71 o
  -6   1  11       42.61       39.53      1.72 o
  -5   1  11        2.38        2.39      2.08 o
  -4   1  11      213.60      213.15      7.54 o
  -3   1  11       22.58       23.85      1.58 o
  -2   1  11      502.06      535.87      8.95 o
  -1   1  11      548.78      580.26     11.55 o
   0   1  11        1.18        3.07      0.71 o
   1   1  11        1.07        1.89      0.63 o
   2   1  11       17.66       17.70      1.16 o
   3   1  11      316.34      322.65      3.53 o
   4   1  11      128.32      127.84      2.63 o
   5   1  11        0.43        1.28      0.62 o
   6   1  11      278.25      274.61      4.92 o
   7   1  11        0.04        0.00      0.96 o
   8   1  11      122.92      122.10      4.17 o
   9   1  11        0.32        0.55      1.32 o
 -10   2  11       22.32       25.11      2.25 o
  -9   2  11       45.49       55.58      2.84 o
  -8   2  11       26.39       28.09      1.62 o
  -7   2  11      135.50      148.18      5.23 o
  -6   2  11      235.70      240.90      4.76 o
  -5   2  11      666.94      659.60      8.78 o
  -4   2  11      365.66      368.45      5.65 o
  -3   2  11        1.76        1.45      0.69 o
  -2   2  11       31.82       28.91      1.39 o
  -1   2  11       40.53       42.81      1.63 o
   0   2  11      108.45      113.16      2.64 o
   1   2  11     1048.03     1018.87     12.34 o
   2   2  11      678.31      647.81      8.54 o
   3   2  11      299.60      298.55      6.12 o
   4   2  11      890.04      840.89     10.80 o
   5   2  11      282.53      271.35      4.87 o
   6   2  11        0.35        0.00      0.67 o
   7   2  11       51.90       51.34      2.74 o
   8   2  11      119.61      114.26      5.92 o
 -10   3  11        0.35        2.59      1.36 o
  -9   3  11       47.08       46.43      2.76 o
  -8   3  11        5.52        6.47      1.37 o
  -7   3  11        7.98        6.36      1.05 o
  -6   3  11      102.71       98.81      2.73 o
  -5   3  11      250.10      250.17      5.84 o
  -4   3  11      217.18      195.46      4.22 o
  -3   3  11       53.12       54.45      4.91 o
  -2   3  11       15.82       12.51      1.07 o
  -1   3  11      124.44      128.03      2.93 o
   0   3  11       70.29       68.21      2.09 o
   1   3  11       45.33       44.95      1.71 o
   2   3  11      145.67      134.74      3.18 o
   3   3  11      252.03      247.61      4.35 o
   4   3  11        3.39        4.05      2.91 o
   5   3  11       65.71       72.63      2.46 o
   6   3  11      110.46      104.99      3.03 o
   7   3  11       16.82       16.60      3.85 o
   8   3  11        2.55        1.26      1.44 o
  -9   4  11       44.14       42.84      2.71 o
  -8   4  11        4.23        6.24      2.28 o
  -7   4  11       69.12       67.94      3.06 o
  -6   4  11       14.48       13.40      1.24 o
  -5   4  11        0.73        0.47      0.84 o
  -4   4  11       35.99       34.87      1.76 o
  -3   4  11       77.04       72.40      2.62 o
  -2   4  11       26.03       24.43      1.38 o
  -1   4  11       41.25       38.63      1.76 o
   0   4  11      108.95      103.84      2.66 o
   1   4  11        6.41        5.60      0.87 o
   2   4  11        3.87        5.56      0.79 o
   3   4  11       24.73       21.46      1.72 o
   4   4  11       52.66       58.01      3.16 o
   5   4  11       89.48       97.15      5.08 o
   6   4  11        4.55        7.27      1.20 o
   7   4  11        4.16        3.86      1.16 o
   8   4  11       11.47       10.24      3.83 o
  -9   5  11       72.33       69.41      3.53 o
  -8   5  11        5.17        5.23      1.53 o
  -7   5  11        1.35        1.25      1.20 o
  -6   5  11        6.49        6.96      1.10 o
  -5   5  11      138.16      133.23      3.34 o
  -4   5  11        6.84        9.56      1.01 o
  -3   5  11      375.09      370.78      6.54 o
  -2   5  11       81.42       83.65      2.46 o
  -1   5  11       72.22       79.19      2.89 o
   0   5  11       41.45       47.25      1.89 o
   1   5  11        0.40        1.11      0.73 o
   2   5  11       10.37       12.97      1.54 o
   3   5  11        1.37        0.96      1.00 o
   4   5  11       45.37       51.30      4.13 o
   5   5  11      226.78      224.51      9.15 o
   6   5  11      127.42      148.15      6.38 o
   7   5  11      282.98      285.08      5.87 o
  -8   6  11      109.63      117.12      4.51 o
  -7   6  11      104.21      101.59      4.13 o
  -6   6  11      103.21      112.13      4.18 o
  -5   6  11       19.94       18.27      1.46 o
  -4   6  11        0.02        0.00      0.82 o
  -3   6  11      118.57      123.40      3.16 o
  -2   6  11       39.94       43.59      1.91 o
  -1   6  11       63.10       60.33      2.17 o
   0   6  11      107.33      112.55      3.00 o
   1   6  11      169.28      171.29      3.83 o
   2   6  11      506.51      515.44      9.86 o
   3   6  11      323.45      320.78      7.35 o
   4   6  11       66.57       72.31      3.34 o
   5   6  11       13.03       11.91      3.02 o
   6   6  11       11.12        5.82      2.32 o
  -6   7  11        1.91        2.70      1.28 o
  -5   7  11        8.66        9.15      1.66 o
  -4   7  11       42.94       41.41      1.74 o
  -3   7  11        0.03        0.00      0.77 o
  -2   7  11        0.45        2.94      1.47 o
  -1   7  11        7.70        8.70      1.13 o
   0   7  11       44.00       43.11      2.01 o
   1   7  11        0.01        0.00      0.93 o
   2   7  11        2.51        1.97      1.50 o
   3   7  11        1.01        1.03      1.27 o
   4   7  11        6.80        4.06      1.70 o
   5   7  11        0.71        0.00      1.93 o
  -5   8  11        3.72        1.69      1.30 o
  -4   8  11        9.31        7.93      1.82 o
  -3   8  11       54.83       50.88      2.10 o
  -2   8  11       82.59       81.57      2.78 o
  -1   8  11        0.00        0.25      0.92 o
   0   8  11       86.04       81.96      3.57 o
   1   8  11        6.31        5.87      1.50 o
   2   8  11       18.05       18.94      2.04 o
   3   8  11       14.20       21.45      2.18 o
  -8   0  12      101.18       95.31      4.86 o
  -6   0  12       41.85       39.16      3.04 o
  -4   0  12      143.07      158.85      5.90 o
  -2   0  12      776.78      761.87     17.03 o
   0   0  12      259.83      257.18      7.67 o
   2   0  12      672.76      687.74     13.48 o
   4   0  12       59.44       52.52      1.88 o
   6   0  12      236.21      251.07      8.23 o
   8   0  12      211.65      214.12      8.19 o
 -10   1  12       64.95       78.89      4.88 o
  -9   1  12        6.27        4.48      2.17 o
  -8   1  12        0.34        1.47      0.83 o
  -7   1  12       94.30       98.14      2.76 o
  -6   1  12        2.73        2.57      0.79 o
  -5   1  12      216.86      210.73      4.99 o
  -4   1  12       23.67       23.53      1.68 o
  -3   1  12       80.97       75.18      2.99 o
  -2   1  12        0.14        0.00      0.67 o
  -1   1  12       78.81       83.93      2.84 o
   0   1  12      645.86      639.42      8.54 o
   1   1  12      333.77      329.59      7.04 o
   2   1  12      620.09      586.79      7.98 o
   3   1  12     1007.94      994.94     10.56 o
   4   1  12       57.48       51.00      3.77 o
   5   1  12        1.24        1.90      0.79 o
   6   1  12        1.49        1.02      1.19 o
   7   1  12        5.97        6.08      2.11 o
   8   1  12      163.57      195.45      5.54 o
 -10   2  12       18.55       21.58      2.81 o
  -9   2  12        7.57        8.69      1.52 o
  -8   2  12       55.23       59.88      2.31 o
  -7   2  12       43.20       45.35      1.96 o
  -6   2  12       63.45       56.26      2.10 o
  -5   2  12       25.19       22.94      1.54 o
  -4   2  12        4.44        6.93      1.21 o
  -3   2  12        2.78        2.74      0.79 o
  -2   2  12      106.94      107.87      8.17 o
  -1   2  12       17.40       11.80      1.06 o
   0   2  12      105.85       99.34      2.61 o
   1   2  12      367.02      344.62      5.47 o
   2   2  12        2.33        1.77      0.76 o
   3   2  12       11.68       13.69      1.12 o
   4   2  12       70.04       73.71      2.98 o
   5   2  12       24.58       20.76      1.42 o
   6   2  12       21.28       22.49      2.10 o
   7   2  12        1.51        3.37      1.26 o
   8   2  12        3.71        6.30      2.22 o
  -9   3  12       58.40       59.51      6.66 o
  -8   3  12        8.98        6.10      1.52 o
  -7   3  12       66.11       67.64      3.33 o
  -6   3  12       28.22       30.57      1.68 o
  -5   3  12       19.03       18.72      1.37 o
  -4   3  12      127.77      134.87      3.21 o
  -3   3  12       54.81       48.92      3.35 o
  -2   3  12       36.17       36.35      1.64 o
  -1   3  12      667.82      661.14      8.94 o
   0   3  12       96.34       84.40      2.42 o
   1   3  12      134.26      130.52      3.02 o
   2   3  12      123.43      113.42      2.82 o
   3   3  12       60.87       63.83      2.72 o
   4   3  12       81.99       75.47      3.02 o
   5   3  12       25.91       24.85      1.58 o
   6   3  12        8.62        6.64      1.13 o
   7   3  12      248.23      260.64     14.58 o
  -9   4  12       76.28       78.42      3.58 o
  -8   4  12        0.81        3.55      2.06 o
  -7   4  12       12.16       10.85      1.28 o
  -6   4  12       93.10       90.25      2.77 o
  -5   4  12      219.76      233.20      4.59 o
  -4   4  12       55.82       61.91      2.29 o
  -3   4  12      215.56      222.47      4.30 o
  -2   4  12      118.90      120.77      2.99 o
  -1   4  12      128.54      128.56      3.12 o
   0   4  12       61.24       64.98      2.16 o
   1   4  12        0.98        0.45      0.64 o
   2   4  12        6.57       10.61      1.06 o
   3   4  12      105.39       99.23      3.50 o
   4   4  12        0.82        1.36      1.04 o
   5   4  12      232.85      250.27      6.16 o
   6   4  12      133.29      152.02      4.76 o
   7   4  12      135.58      133.20      3.84 o
  -8   5  12        0.01        0.06      1.23 o
  -7   5  12       28.37       32.93      4.06 o
  -6   5  12      118.30      120.10      3.31 o
  -5   5  12       60.75       50.71      2.91 o
  -4   5  12      213.87      209.44      4.99 o
  -3   5  12       10.61       14.65      1.30 o
  -2   5  12       51.25       46.02      1.96 o
  -1   5  12      101.08      101.50      2.82 o
   0   5  12       55.56       58.03      2.13 o
   1   5  12      123.29      110.81      2.98 o
   2   5  12      228.77      208.09      8.20 o
   3   5  12        3.36        4.02      1.25 o
   4   5  12      143.34      145.62      4.64 o
   5   5  12       13.77       15.39      1.82 o
   6   5  12       29.02       25.58      2.62 o
  -7   6  12        3.71        5.34      1.53 o
  -6   6  12       11.41       15.25      1.95 o
  -5   6  12       31.80       33.98      2.11 o
  -4   6  12       11.11        9.01      1.12 o
  -3   6  12       52.87       52.04      2.12 o
  -2   6  12        9.22       12.09      1.72 o
  -1   6  12       63.99       62.78      2.30 o
   0   6  12        5.82        3.82      0.95 o
   1   6  12        0.01        0.00      0.77 o
   2   6  12       77.07       65.12      3.15 o
   3   6  12       14.30       19.54      4.03 o
   4   6  12       55.47       59.05      3.22 o
   5   6  12      103.98      104.58      4.16 o
  -6   7  12        9.60        7.14      1.63 o
  -5   7  12        1.22        1.19      0.92 o
  -4   7  12        5.32        5.69      0.97 o
  -3   7  12      130.12      128.23      3.45 o
  -2   7  12       64.99       59.77      2.37 o
  -1   7  12        7.76        5.81      1.09 o
   0   7  12      218.18      222.47      4.70 o
   1   7  12       47.31       39.26      2.59 o
   2   7  12      152.63      168.28      5.24 o
   3   7  12        0.74        0.57      1.19 o
   4   7  12       19.02       22.97      4.85 o
  -3   8  12       10.25       12.93      1.29 o
  -2   8  12      117.50      131.96      3.68 o
  -1   8  12       27.67       30.48      1.93 o
   0   8  12       12.66       12.08      1.81 o
   1   8  12      106.86      110.38      4.29 o
   2   8  12        7.46        6.30      1.53 o
  -9   0  13        3.99        4.25      1.70 o
  -7   0  13      140.39      139.78      5.97 o
  -5   0  13      129.70      123.62      5.31 o
  -3   0  13      803.79      812.19     18.40 o
  -1   0  13       53.06       42.82      3.04 o
   1   0  13      232.57      219.69      7.08 o
   3   0  13     1040.75     1075.82     16.70 o
   5   0  13      127.41      142.83      5.80 o
   7   0  13       25.06       28.33      3.11 o
  -9   1  13        0.12        0.39      1.16 o
  -8   1  13       20.89       16.63      1.73 o
  -7   1  13       63.50       68.81      2.97 o
  -6   1  13       11.54       12.67      1.97 o
  -5   1  13       77.36       76.56      4.40 o
  -4   1  13      160.27      160.31      4.38 o
  -3   1  13        1.22        1.69      0.74 o
  -2   1  13       31.31       31.91      1.99 o
  -1   1  13      110.96      105.24      3.39 o
   0   1  13        3.58        4.88      0.90 o
   1   1  13      126.48      117.22      2.90 o
   2   1  13      199.91      198.24      3.93 o
   3   1  13      181.00      197.61      6.01 o
   4   1  13        0.45        0.78      0.70 o
   5   1  13        7.16        7.13      1.04 o
   6   1  13      149.00      148.42      6.37 o
   7   1  13       12.14       17.13      2.67 o
  -9   2  13        7.59       11.84      2.77 o
  -8   2  13        1.63        3.41      1.03 o
  -7   2  13       97.92      103.64      2.94 o
  -6   2  13        1.62        0.45      0.79 o
  -5   2  13       42.52       42.17      1.93 o
  -4   2  13       26.48       26.33      1.49 o
  -3   2  13      224.59      222.67      4.25 o
  -2   2  13        8.99       10.02      1.93 o
  -1   2  13      321.07      301.42      5.15 o
   0   2  13      185.57      172.71      3.63 o
   1   2  13        0.13        0.63      0.70 o
   2   2  13      159.72      160.72      3.48 o
   3   2  13       64.16       68.14      2.23 o
   4   2  13       80.25       81.73      3.09 o
   5   2  13        6.95       10.17      1.15 o
   6   2  13       70.48       77.23      3.33 o
   7   2  13       83.02       91.33      5.40 o
  -9   3  13       12.43       13.91      1.91 o
  -8   3  13       30.17       33.12      3.30 o
  -7   3  13        0.06        0.00      1.20 o
  -6   3  13       76.08       79.31      2.65 o
  -5   3  13      132.00      130.26      3.29 o
  -4   3  13       23.86       21.95      1.74 o
  -3   3  13      145.77      142.51      8.78 o
  -2   3  13      136.04      141.92      3.32 o
  -1   3  13       11.92       11.76      1.13 o
   0   3  13       37.17       38.83      1.74 o
   1   3  13       15.35       15.96      1.23 o
   2   3  13       19.61       17.92      1.29 o
   3   3  13        0.24        1.55      1.02 o
   4   3  13      117.75      123.61      4.06 o
   5   3  13       11.37       12.66      1.67 o
   6   3  13       12.79       16.74      1.52 o
   7   3  13      103.53      108.32      5.36 o
  -8   4  13        1.13        1.80      1.28 o
  -7   4  13       23.41       21.41      1.64 o
  -6   4  13      151.63      144.07      4.36 o
  -5   4  13      347.92      303.03      5.51 o
  -4   4  13      430.25      442.59     10.42 o
  -3   4  13        4.87        6.05      1.01 o
  -2   4  13       15.48       16.23      1.30 o
  -1   4  13        4.84        4.25      0.90 o
   0   4  13       59.76       58.81      2.38 o
   1   4  13        5.91        5.42      0.92 o
   2   4  13        2.87        2.37      0.83 o
   3   4  13       10.86       13.03      1.64 o
   4   4  13      302.34      301.25      7.67 o
   5   4  13      147.31      142.12      4.67 o
   6   4  13      177.59      184.96      5.46 o
  -7   5  13       75.45       63.55      4.67 o
  -6   5  13        1.70        0.83      0.91 o
  -5   5  13       40.52       44.62      2.13 o
  -4   5  13      126.99      133.18      3.48 o
  -3   5  13        0.33        1.12      0.94 o
  -2   5  13        0.81        0.13      0.75 o
  -1   5  13       23.46       25.20      1.58 o
   0   5  13        0.95        0.31      0.76 o
   1   5  13       25.36       19.45      1.41 o
   2   5  13       67.44       66.72      4.21 o
   3   5  13       57.76       54.49      2.88 o
   4   5  13       89.72      103.91      4.82 o
   5   5  13      196.23      200.80      5.76 o
  -6   6  13       16.80       14.58      1.93 o
  -5   6  13       11.77        9.45      1.82 o
  -4   6  13        1.03        0.73      0.77 o
  -3   6  13        0.77        0.62      0.79 o
  -2   6  13        8.90        9.34      1.20 o
  -1   6  13       38.87       39.26      1.99 o
   0   6  13       34.76       40.70      1.97 o
   1   6  13       61.24       58.07      3.02 o
   2   6  13      293.76      286.61      6.96 o
   3   6  13        3.50        1.84      1.21 o
   4   6  13       11.43       13.72      1.83 o
  -4   7  13        7.79        7.36      1.05 o
  -3   7  13        5.70        4.03      1.07 o
  -2   7  13       17.37       18.58      1.55 o
  -1   7  13       50.36       55.56      3.12 o
   0   7  13       42.33       36.14      1.98 o
   1   7  13      112.56      126.64      4.53 o
   2   7  13      131.04      121.39      4.68 o
   3   7  13        2.10        0.20      2.38 o
  -8   0  14       29.96       21.96      2.83 o
  -6   0  14       51.80       53.37      3.73 o
  -4   0  14      239.16      254.30      8.38 o
  -2   0  14       24.49       20.45      2.38 o
   0   0  14        0.31        0.68      1.23 o
   2   0  14      211.14      222.44      5.28 o
   4   0  14      230.50      232.87      5.46 o
  -9   1  14        0.31        0.00      2.14 o
  -8   1  14        8.13        8.48      1.55 o
  -7   1  14      152.36      148.09      4.54 o
  -6   1  14       10.39        9.05      2.15 o
  -5   1  14       32.82       40.26      2.39 o
  -4   1  14       47.66       40.34      2.29 o
  -3   1  14       84.74       80.66      3.12 o
  -2   1  14        0.30        0.00      0.78 o
  -1   1  14       18.80       17.73      1.60 o
   0   1  14       13.87       17.59      1.57 o
   1   1  14      264.24      258.26      7.25 o
   2   1  14      133.02      134.02      3.27 o
   3   1  14      427.97      417.31      6.53 o
   4   1  14      155.57      157.52      4.41 o
   5   1  14        1.19        1.23      0.82 o
   6   1  14       69.77       75.73      4.72 o
  -8   2  14        8.40       11.40      1.69 o
  -7   2  14       39.53       47.37      2.65 o
  -6   2  14        6.84        7.56      1.35 o
  -5   2  14        6.18        6.61      1.07 o
  -4   2  14       46.77       51.39      2.07 o
  -3   2  14       17.12       21.47      1.42 o
  -2   2  14       95.83       89.20      3.21 o
  -1   2  14       60.60       52.72      2.49 o
   0   2  14       74.75       79.44      2.49 o
   1   2  14      145.96      144.13      3.39 o
   2   2  14        0.06        0.00      0.73 o
   3   2  14       80.73       82.00      2.55 o
   4   2  14       13.34       14.47      1.89 o
   5   2  14       37.44       33.66      5.31 o
   6   2  14       38.90       41.45      5.03 o
  -8   3  14        2.29        3.91      1.52 o
  -7   3  14        1.63        2.15      1.01 o
  -6   3  14      166.35      174.61      4.05 o
  -5   3  14       86.80       82.29      2.72 o
  -4   3  14       25.55       28.15      1.65 o
  -3   3  14       17.74       16.32      1.62 o
  -2   3  14        0.27        0.19      0.84 o
  -1   3  14       95.89       97.89      2.81 o
   0   3  14      159.64      144.43      3.46 o
   1   3  14        3.23        4.31      0.91 o
   2   3  14       53.66       45.85      1.95 o
   3   3  14        0.84        1.70      1.12 o
   4   3  14       46.10       44.29      3.14 o
   5   3  14      122.60      128.61      4.35 o
   6   3  14        0.66        0.57      1.23 o
  -7   4  14      148.71      141.18      3.73 o
  -6   4  14       94.00       75.31      2.73 o
  -5   4  14       31.27       40.74      2.09 o
  -4   4  14      109.72      109.63      3.16 o
  -3   4  14       10.86        9.70      1.45 o
  -2   4  14       31.47       32.40      1.74 o
  -1   4  14        0.04        0.33      0.74 o
   0   4  14        2.36        1.10      0.79 o
   1   4  14       56.12       61.40      2.33 o
   2   4  14       14.05       11.99      1.67 o
   3   4  14      208.46      216.14      6.00 o
   4   4  14       10.39       13.92      2.09 o
   5   4  14       53.02       49.84      2.98 o
  -6   5  14       38.42       37.84      2.09 o
  -5   5  14       24.77       18.64      1.58 o
  -4   5  14      171.50      171.31      4.67 o
  -3   5  14       38.45       42.78      2.93 o
  -2   5  14       12.93       11.02      1.72 o
  -1   5  14       39.45       40.83      1.96 o
   0   5  14       29.21       30.69      1.76 o
   1   5  14        4.18        3.71      1.04 o
   2   5  14      238.11      230.79      6.07 o
   3   5  14       56.26       67.27      7.71 o
   4   5  14      102.83       96.74      3.93 o
  -5   6  14       10.95        9.97      1.45 o
  -4   6  14        0.96        0.02      0.90 o
  -3   6  14       28.69       35.87      2.00 o
  -2   6  14        7.42        6.11      1.18 o
  -1   6  14       65.78       68.96      2.63 o
   0   6  14       51.05       51.57      2.29 o
   1   6  14       24.65       29.33      2.34 o
   2   6  14      175.84      172.27      5.35 o
   3   6  14        2.57        3.50      1.43 o
  -2   7  14       62.40       66.20      2.65 o
  -1   7  14        0.43        0.61      0.99 o
   0   7  14       87.23       99.49      4.06 o
  -7   0  15       49.67       53.91      4.13 o
  -5   0  15       46.36       49.24      3.75 o
  -3   0  15      280.96      302.45      9.48 o
  -1   0  15      298.77      258.50      8.47 o
   1   0  15      875.79      852.20     19.44 o
   3   0  15        1.12        2.99      1.13 o
  -8   1  15        2.97        5.25      1.44 o
  -7   1  15       17.89       13.48      1.80 o
  -6   1  15        0.10        0.00      1.03 o
  -5   1  15        0.25        0.00      1.00 o
  -4   1  15       65.57       66.18      2.99 o
  -3   1  15       64.78       60.95      2.78 o
  -2   1  15       24.73       30.99      2.10 o
  -1   1  15      218.39      221.70      5.45 o
   0   1  15        0.15        0.00      0.84 o
   1   1  15       14.55       12.96      1.39 o
   2   1  15        4.46        4.36      0.98 o
   3   1  15       39.83       39.05      1.89 o
   4   1  15       19.31       20.56      2.87 o
   5   1  15       37.54       40.13      3.61 o
  -7   2  15       17.63       15.48      2.36 o
  -6   2  15       22.64       21.10      1.95 o
  -5   2  15        0.85        1.33      2.18 o
  -4   2  15       24.11       20.09      1.84 o
  -3   2  15        3.96        3.77      1.14 o
  -2   2  15        1.95        3.43      1.14 o
  -1   2  15       22.67       25.10      1.89 o
   0   2  15       98.85       90.61      2.73 o
   1   2  15       28.15       30.24      1.67 o
   2   2  15       39.51       40.89      1.94 o
   3   2  15       61.57       55.47      2.78 o
   4   2  15        5.36        3.44      1.29 o
   5   2  15       27.21       25.31      2.12 o
  -7   3  15       80.23       78.04      2.80 o
  -6   3  15        0.24        2.00      1.03 o
  -5   3  15        4.17        3.27      1.08 o
  -4   3  15      132.73      140.60      3.57 o
  -3   3  15       12.68       10.96      1.27 o
  -2   3  15       62.20       65.72      3.57 o
  -1   3  15       15.84       13.75      1.31 o
   0   3  15       20.43       22.69      1.55 o
   1   3  15        1.85        1.62      0.87 o
   2   3  15       10.99       10.78      1.82 o
   3   3  15       36.38       36.04      2.39 o
   4   3  15       31.27       38.55      2.56 o
   5   3  15        4.43        5.54      1.53 o
  -6   4  15      153.09      157.27      4.05 o
  -5   4  15        5.13        4.26      1.84 o
  -4   4  15       32.76       37.06      2.00 o
  -3   4  15        2.28        2.27      1.10 o
  -2   4  15       42.49       31.61      1.91 o
  -1   4  15       36.41       30.82      2.03 o
   0   4  15       47.55       44.05      2.27 o
   1   4  15       25.22       27.90      2.36 o
   2   4  15      138.19      135.05      7.73 o
   3   4  15       10.60       16.55      1.99 o
   4   4  15      151.78      164.01      5.73 o
  -5   5  15       47.96       49.39      2.56 o
  -4   5  15       17.48       17.70      1.99 o
  -3   5  15        0.08        0.48      1.03 o
  -2   5  15        0.01        1.12      0.91 o
  -1   5  15        3.48        2.42      0.98 o
   0   5  15      102.35      108.81      3.36 o
   1   5  15       30.95       35.72      2.49 o
   2   5  15       41.07       45.70      2.83 o
   3   5  15       17.36       22.51      2.21 o
  -3   6  15        3.62        4.42      1.16 o
  -2   6  15       27.13       24.86      1.78 o
  -1   6  15        7.53        9.01      1.35 o
   0   6  15       77.59       77.11      2.85 o
   1   6  15        0.02        0.00      1.07 o
  -6   0  16       13.84        9.67      2.22 o
  -4   0  16        3.91        1.72      1.56 o
  -2   0  16        0.30        1.86      1.58 o
   0   0  16       49.01       56.93      3.96 o
   2   0  16      338.41      336.50     10.17 o
   4   0  16       16.71       12.87      1.62 o
  -7   1  16       17.35       20.06      2.02 o
  -6   1  16        0.38        0.92      1.16 o
  -5   1  16        9.21       12.50      1.70 o
  -4   1  16       62.09       51.14      2.78 o
  -3   1  16        1.83        2.42      1.13 o
  -2   1  16        0.82        1.09      1.00 o
  -1   1  16       64.18       64.63      2.95 o
   0   1  16        0.02        0.00      1.01 o
   1   1  16      304.46      304.30      6.80 o
   2   1  16        0.80        1.99      1.69 o
   3   1  16       14.46       15.35      1.43 o
   4   1  16        0.16        0.43      1.13 o
  -6   2  16       54.72       55.66      2.96 o
  -5   2  16       20.91       19.56      1.95 o
  -4   2  16       48.79       49.82      4.45 o
  -3   2  16       25.53       25.38      2.04 o
  -2   2  16        7.77        9.82      1.52 o
  -1   2  16       38.69       40.73      4.82 o
   0   2  16       21.14       21.92      1.91 o
   1   2  16        1.13        1.98      0.91 o
   2   2  16        0.05        0.00      0.83 o
   3   2  16       36.90       33.84      2.40 o
   4   2  16       53.27       56.59      3.06 o
  -6   3  16      126.87      133.36      4.61 o
  -5   3  16        7.08        8.21      1.59 o
  -4   3  16        0.24        1.61      1.18 o
  -3   3  16        1.95        4.24      1.24 o
  -2   3  16       14.27       13.23      1.65 o
  -1   3  16       19.92       14.97      2.24 o
   0   3  16        2.15        4.75      1.11 o
   1   3  16        1.59        0.20      0.81 o
   2   3  16       47.03       47.80      2.15 o
   3   3  16        1.45        0.00      1.12 o
  -5   4  16       14.22       14.12      1.52 o
  -4   4  16       12.61       14.35      1.47 o
  -3   4  16        6.19        2.45      1.47 o
  -2   4  16       25.39       20.89      2.52 o
  -1   4  16        0.21        0.78      0.88 o
   0   4  16       33.57       32.26      1.90 o
   1   4  16       12.86        9.74      1.75 o
   2   4  16       20.66       18.28      1.99 o
  -3   5  16        1.79        0.63      1.47 o
  -2   5  16       33.67       30.26      3.22 o
  -1   5  16        2.08        0.00      0.92 o
   0   5  16      118.65      114.77      3.43 o
   1   5  16       93.68       94.44      3.94 o
  -5   0  17       74.41       89.72      5.26 o
  -3   0  17        3.70        1.60      1.51 o
  -1   0  17      253.20      264.35      9.15 o
   1   0  17      670.40      692.76     17.39 o
   3   0  17        8.88        6.70      2.08 o
  -5   1  17       35.32       34.96      2.47 o
  -4   1  17        2.87        3.46      1.59 o
  -3   1  17       36.42       40.37      2.61 o
  -2   1  17       15.87       17.08      1.81 o
  -1   1  17        3.09        2.50      1.29 o
   0   1  17        0.02        0.00      2.16 o
   1   1  17       21.39       30.27      2.30 o
   2   1  17       47.33       44.51      3.57 o
   3   1  17       81.24       79.49      2.79 o
  -5   2  17        4.26        1.63      1.26 o
  -4   2  17       26.09       23.65      2.68 o
  -3   2  17        0.07        0.51      1.10 o
  -2   2  17        2.37        3.33      2.25 o
  -1   2  17        0.21        0.00      1.69 o
   0   2  17        0.36        0.00      1.09 o
   1   2  17       11.75        8.69      1.28 o
   2   2  17        0.01        0.00      0.83 o
  -4   3  17       15.01       15.02      1.87 o
  -3   3  17        0.67        0.29      1.43 o
  -2   3  17       26.05       29.65      2.28 o
  -1   3  17       24.96       24.01      2.32 o
   0   3  17        0.08        0.00      0.91 o
   1   3  17        3.12        4.12      1.08 o
   2   3  17       82.25       80.76      3.58 o
  -2   4  17       46.54       48.35      2.88 o
  -1   4  17        0.83        0.77      1.32 o
   0   4  17      121.28      130.12      3.91 o
  -2   0  18       57.81       57.26      4.25 o
   0   0  18        0.75        2.62      1.77 o
  -3   1  18       21.37       19.82      2.04 o
  -2   1  18        0.90        2.41      3.59 o
  -1   1  18       69.47       82.61      3.62 o
   0   1  18       19.12       19.42      2.04 o
  -2   2  18        0.31        0.00      1.05 o
  -1   2  18        2.40        0.00      1.13 o
 
